# Supplementary material for: Loss of microbiota-derived protective metabolites after neutropenic fever
Source: Sci Rep. 2022 Apr 15;12:6244. doi: 10.1038/s41598-022-10282-0 (PMC9012881; doi:10.1038/s41598-022-10282-0)
Supplement: Supplementary file 2 — Supplementary Information 2. [file 41598_2022_10282_MOESM2_ESM.xls]

## Sheet: noBSI
Supplementary data 4: Exploratory analysis of metabolite levels before vs. after neutropenic fever (NF) in selected subgroups
The first comparison included only patients without a bloodstream infection (BSI)
The second comparison included only first pre-NF and first post-NF samples for each patient
p values are from a Wicoxon's test
	Only patients without BSI			Only first sample pre- and post-NF
Metabolite	median_preNF	median_postNF	p	median_preNF	median_postNF	p
Ofloxacin	2.86	0.59	<0.001	1.97	0.21	0.11
Glutarylcarnitine	2.07	1.22	<0.001	1.94	1.28	0.005
Urate	1.65	1.15	<0.001	1.83	1.23	0.006
Indoleacetate	1.82	0.9	<0.001	1.82	1.18	0.095
Hydroxypalmitoyl sphingomyelin	0.6	0.91	<0.001	0.72	0.9	0.021
Arachidonoylcarnitine	1.96	1.12	<0.001	1.85	1.22	0.013
Citrulline	1.42	1.07	<0.001	1.55	1.1	<0.001
Gamma-glutamylcitrulline	1.47	0.96	<0.001	1.62	1.04	<0.001
Guanidinoacetate	1.58	0.97	<0.001	2.3	0.76	<0.001
5,6-dihydrothymine	1.27	0.64	0.063	2.17	1.4	0.064
2-aminophenol.sulfate	2.23	0.69	<0.001	1.2	0.96	0.921
Phenol sulfate	1.59	0.31	<0.001	1.12	0.56	0.004
Homostachydrine	1.51	0.74	<0.001	1.54	0.89	0.001
2,6-dihydroxybenzoic.acid	2.17	0.75	<0.001	1.71	1.01	0.249
Indolepropionate	3.6	1.15	<0.001	3.63	1.67	0.104
Trimethylamine N-oxide	1.06	0.09	<0.001	0.83	0.58	0.346
6-hydroxyindole sulfate	2.64	1.5	<0.001	2.48	1.92	0.261
3-indoxyl sulfate	2.42	0.95	<0.001	2.08	1.69	0.312
