# Supplementary material for: Loss of microbiota-derived protective metabolites after neutropenic fever
Source: Sci Rep. 2022 Apr 15;12:6244. doi: 10.1038/s41598-022-10282-0 (PMC9012881; doi:10.1038/s41598-022-10282-0)
Supplement: Supplementary file 4 — Supplementary Information 4. [file 41598_2022_10282_MOESM4_ESM.xls]

## Sheet: supplementary_data_1
Supplementary data 1: UPLC-MS/MS metabolites in serum
Compounds in column C for which no authentic standards were available for confirmation are marked with * after the compound name to designate these as Metabolomics Standards Initiative level 2/3
Metabolites were assigned to pathways based on three publicly available key chemical information resources: PubChem, HMDB and KEGG
pathway	subpathway	metabolite	HMDB	KEGG	PUBCHEM
Amino Acid	Alanine and Aspartate Metabolism	aspartate	HMDB0000191	C00049	5960
	Alanine and Aspartate Metabolism	alanine	HMDB0000161	C00041	5950
	Alanine and Aspartate Metabolism	asparagine	HMDB0000168	C00152	6267
	Alanine and Aspartate Metabolism	N-acetylalanine	HMDB0000766	C02847	88064
	Alanine and Aspartate Metabolism	N-acetylaspartate (NAA)	HMDB0000812	C01042	65065
	Alanine and Aspartate Metabolism	N-acetylasparagine	HMDB0006028		99715
	Alanine and Aspartate Metabolism	N-carbamoylalanine			426409
	Alanine and Aspartate Metabolism	hydroxyasparagine*	HMDB32332	C20631	15991574
	Alanine and Aspartate Metabolism	N,N-dimethylalanine			5488191
	Creatine Metabolism	creatinine	HMDB0000562	C00791	588
	Creatine Metabolism	guanidinoacetate	HMDB0000128	C00581	763
	Creatine Metabolism	creatine	HMDB0000064	C00300	586
	Glutamate Metabolism	S-1-pyrroline-5-carboxylate	HMDB0001301	C04322	11966181
	Glutamate Metabolism	glutamate	HMDB0000148	C00025,C00217	33032
	Glutamate Metabolism	glutamine	HMDB0000641	C00064	5961
	Glutamate Metabolism	N-acetylglutamate	HMDB0001138	C00624	70914
	Glutamate Metabolism	2-pyrrolidinone	HMDB0002039		12025
	Glutamate Metabolism	N-acetyl-aspartyl-glutamate (NAAG)	HMDB0001067	C12270	188803
	Glutamate Metabolism	alpha-ketoglutaramate*	HMDB0001552	C00940	48
	Glutamate Metabolism	4-hydroxyglutamate	HMDB0001344	C03079	439902
	Glutamate Metabolism	carboxyethyl-GABA	HMDB0002201		2572
	Glutamate Metabolism	beta-citrylglutamate		C20775	189741
	Glutathione Metabolism	cysteinylglycine	HMDB0000078	C01419	439498
	Glutathione Metabolism	5-oxoproline	HMDB0000267	C02237,C01879	4396857405
	Glutathione Metabolism	2-aminobutyrate	HMDB0000452	C02356	80283
	Glutathione Metabolism	cys-gly, oxidized			333293
	Glutathione Metabolism	cysteine-glutathione disulfide	HMDB0000656	R00900	3080690
	Glutathione Metabolism	cysteinylglycine disulfide*	HMDB0000709		22833544
	Glutathione Metabolism	2-hydroxybutyrate/2-hydroxyisobutyrate	HMDB0000729,HMDB00008	C21297,C05984	4408644277439
	Glycine, Serine and Threonine Metabolism	glycine	HMDB0000123	C00037	750
	Glycine, Serine and Threonine Metabolism	serine	HMDB0000187	C00065	5951
	Glycine, Serine and Threonine Metabolism	threonine	HMDB0000167	C00188	6288
	Glycine, Serine and Threonine Metabolism	betaine	HMDB0000043	C00719	247
	Glycine, Serine and Threonine Metabolism	dimethylglycine	HMDB0000092	C03626	673
	Glycine, Serine and Threonine Metabolism	sarcosine	HMDB0000271	C00213	1088
	Glycine, Serine and Threonine Metabolism	N-acetylglycine	HMDB0000532		10972
	Glycine, Serine and Threonine Metabolism	O-acetylhomoserine	HMDB0029423	C01077	439389
	Glycine, Serine and Threonine Metabolism	N-acetylthreonine	HMDB0062557		152204
	Glycine, Serine and Threonine Metabolism	N-acetylserine	HMDB0002931		65249
	Guanidino and Acetamido Metabolism	4-guanidinobutanoate	HMDB0003464	C01035	500
	Guanidino and Acetamido Metabolism	guanidinosuccinate	HMDB0003157	C03139	439918
	Histidine Metabolism	histidine	HMDB0000177	C00135	6274
	Histidine Metabolism	trans-urocanate	HMDB0000301	C00785	736715
	Histidine Metabolism	3-methylhistidine	HMDB0000479	C01152	64969
	Histidine Metabolism	imidazole lactate	HMDB0002320	C05568	793
	Histidine Metabolism	1-methylhistidine	HMDB0000001	C01152	92105
	Histidine Metabolism	1-methyl-4-imidazoleacetate	HMDB0002820	C05828	75810
	Histidine Metabolism	N-acetylhistidine	HMDB0032055	C02997	75619
	Histidine Metabolism	1-ribosyl-imidazoleacetate*	HMDB0002331	C05131	440569
	Histidine Metabolism	N-acetyl-3-methylhistidine*	HMDB0240341		193270
	Histidine Metabolism	formiminoglutamate	HMDB0000854	C00439	439233
	Histidine Metabolism	hydantoin-5-propionate	HMDB0001212	C05565	782
	Histidine Metabolism	1-methyl-5-imidazoleacetate	HMDB04988		6451814
	Histidine Metabolism	cis-urocanate	HMDB0034174		1549103
	Histidine Metabolism	imidazole propionate	HMDB0002271		70630
	Histidine Metabolism	N-acetylcarnosine	HMDB0012881		9903482
	Histidine Metabolism	N-acetyl-1-methylhistidine*	HMDB0240340		53859791
	Histidine Metabolism	1-methyl-5-imidazolelactate
	Leucine, Isoleucine and Valine Metabolism	3-hydroxyisobutyrate	HMDB0000023,HMDB0000336	C01188,C06001	11966314
	Leucine, Isoleucine and Valine Metabolism	isoleucine	HMDB0000172	C06418,C00407,C16424	6306
	Leucine, Isoleucine and Valine Metabolism	leucine	HMDB0000687	C00123	6106
	Leucine, Isoleucine and Valine Metabolism	valine	HMDB0000883	C00183	6287
	Leucine, Isoleucine and Valine Metabolism	N-acetylleucine	HMDB0011756	C02710	70912
	Leucine, Isoleucine and Valine Metabolism	N-acetylvaline	HMDB0011757		66789
	Leucine, Isoleucine and Valine Metabolism	tigloylglycine	HMDB0000959		6441567
	Leucine, Isoleucine and Valine Metabolism	beta-hydroxyisovalerate	HMDB0000754		69362
	Leucine, Isoleucine and Valine Metabolism	methylsuccinate	HMDB0001844		10349
	Leucine, Isoleucine and Valine Metabolism	ethylmalonate	HMDB0000622		11756
	Leucine, Isoleucine and Valine Metabolism	3-methyl-2-oxovalerate	HMDB0000491	C03465,C06008,C00671	439286440877
	Leucine, Isoleucine and Valine Metabolism	4-methyl-2-oxopentanoate	HMDB0000695	C00233	70
	Leucine, Isoleucine and Valine Metabolism	alpha-hydroxyisocaproate	HMDB0000665,HMDB00746,HMDB0000624	C03264	8.36979e+15
	Leucine, Isoleucine and Valine Metabolism	isovalerate (i5:0)	HMDB0000718	C08262	10430
	Leucine, Isoleucine and Valine Metabolism	3-methyl-2-oxobutyrate	HMDB0000019	C00141	49
	Leucine, Isoleucine and Valine Metabolism	isobutyrylcarnitine (C4)	HMDB0000736		168379
	Leucine, Isoleucine and Valine Metabolism	2-methylbutyrylglycine	HMDB0000339		193872
	Leucine, Isoleucine and Valine Metabolism	3-hydroxy-2-ethylpropionate	HMDB0000396		188979
	Leucine, Isoleucine and Valine Metabolism	N-acetylisoleucine	HMDB0061684		306109
	Leucine, Isoleucine and Valine Metabolism	alpha-hydroxyisovalerate	HMDB0000407		99823
	Leucine, Isoleucine and Valine Metabolism	isovalerylcarnitine (C5)	HMDB0000688	C20826	169235
	Leucine, Isoleucine and Valine Metabolism	isovalerylglycine	HMDB00678		546304
	Leucine, Isoleucine and Valine Metabolism	2-methylbutyrylcarnitine (C5)	HMDB0000378		6426901
	Leucine, Isoleucine and Valine Metabolism	2-hydroxy-3-methylvalerate	HMDB0000317		164623
	Leucine, Isoleucine and Valine Metabolism	isobutyrylglycine	HMDB0000730		10855600
	Leucine, Isoleucine and Valine Metabolism	beta-hydroxyisovaleroylcarnitine
	Leucine, Isoleucine and Valine Metabolism	tiglylcarnitine (C5:1-DC)	HMDB0002366		22833596
	Leucine, Isoleucine and Valine Metabolism	3-methylglutaconate	HMDB0000522		1551553
	Leucine, Isoleucine and Valine Metabolism	3-methylglutarylcarnitine (2)	HMDB0000552		128145
	Leucine, Isoleucine and Valine Metabolism	N-carbamoylvaline			448879
	Leucine, Isoleucine and Valine Metabolism	2-ketocaprylate	HMDB13211		67600
	Lysine Metabolism	N6,N6,N6-trimethyllysine	HMDB0001325	C03793	440120
	Lysine Metabolism	2-aminoadipate	HMDB0000510	C00956	92136
	Lysine Metabolism	lysine	HMDB0003405	C00739,C00047	5962
	Lysine Metabolism	pipecolate	HMDB0000070
	Lysine Metabolism	5-hydroxylysine	HMDB0000450	C16741	3032849
	Lysine Metabolism	glutarylcarnitine (C5-DC)	HMDB0013130		71317118
	Lysine Metabolism	N6-acetyllysine	HMDB0000206	C02727	92832
	Lysine Metabolism	5-(galactosylhydroxy)-lysine			66995551
	Lysine Metabolism	N6-methyllysine	HMDB0002038	C02728	164795
	Lysine Metabolism	6-oxopiperidine-2-carboxylate	HMDB0061705		3014237
	Lysine Metabolism	fructosyllysine	HMDB0034879		9839580
	Lysine Metabolism	N,N,N-trimethyl-5-aminovalerate			14274897
	Lysine Metabolism	N6,N6-dimethyllysine	HMDB0013287	C05545	193344
	Lysine Metabolism	N2-acetyl,N6,N6-dimethyllysine
	Lysine Metabolism	N2-acetyl,N6-methyllysine
	Lysine Metabolism	N,N-dimethyl-5-aminovalerate
	Lysine Metabolism	hydroxy-N6,N6,N6-trimethyllysine*
	Lysine Metabolism	N-acetyl-2-aminoadipate		C12986	443992
	Methionine, Cysteine, SAM and Taurine Metabolism	N-formylmethionine	HMDB0001015	C03145	439750
	Methionine, Cysteine, SAM and Taurine Metabolism	cystine	HMDB0000192	C00491	67678
	Methionine, Cysteine, SAM and Taurine Metabolism	cystathionine	HMDB0000099	C02291	439258
	Methionine, Cysteine, SAM and Taurine Metabolism	hypotaurine	HMDB0000965	C00519	107812
	Methionine, Cysteine, SAM and Taurine Metabolism	methionine	HMDB0000696	C00073	6137
	Methionine, Cysteine, SAM and Taurine Metabolism	taurine	HMDB0000251	C00245	1123
	Methionine, Cysteine, SAM and Taurine Metabolism	alpha-ketobutyrate	HMDB0000005	C00109	58
	Methionine, Cysteine, SAM and Taurine Metabolism	cysteine	HMDB0000574	C00097	5862
	Methionine, Cysteine, SAM and Taurine Metabolism	N-acetylmethionine	HMDB0011745	C02712	448580
	Methionine, Cysteine, SAM and Taurine Metabolism	methionine sulfoxide	HMDB0002005	C02989	158980
	Methionine, Cysteine, SAM and Taurine Metabolism	cysteine s-sulfate	HMDB0000731	C05824	115015
	Methionine, Cysteine, SAM and Taurine Metabolism	5-methylthioribose*	HMDB0001087		6419710
	Methionine, Cysteine, SAM and Taurine Metabolism	cysteine sulfinic acid	HMDB0000996	C00606	109
	Methionine, Cysteine, SAM and Taurine Metabolism	S-methylcysteine	HMDB0002108		2.44177e+16
	Methionine, Cysteine, SAM and Taurine Metabolism	S-methylcysteine sulfoxide	HMDB0029432		82142
	Methionine, Cysteine, SAM and Taurine Metabolism	lanthionine			98504
	Methionine, Cysteine, SAM and Taurine Metabolism	methionine sulfone	HMDB0062174		69961
	Methionine, Cysteine, SAM and Taurine Metabolism	N-acetyltaurine	HMDB0240253		159864
	Methionine, Cysteine, SAM and Taurine Metabolism	2,3-dihydroxy-5-methylthio-4-pentenoate (DMTPA)*	HMDB0240388
	Methionine, Cysteine, SAM and Taurine Metabolism	succinoyltaurine
	Methionine, Cysteine, SAM and Taurine Metabolism	2-hydroxy-4-(methylthio)butanoic acid	HMDB0037115		11427
	Methionine, Cysteine, SAM and Taurine Metabolism	S-carboxyethylcysteine
	Phenylalanine Metabolism	4-hydroxyphenylacetate	HMDB0000020	C00642	127
	Phenylalanine Metabolism	phenylpyruvate	HMDB0000205	C00166	997
	Phenylalanine Metabolism	phenylalanine	HMDB0000159	C00079	6140
	Phenylalanine Metabolism	phenyllactate (PLA)	HMDB0000779,HMDB0000563	C05607	3848
	Phenylalanine Metabolism	N-acetylphenylalanine	HMDB0000512	C03519	74839
	Polyamine Metabolism	spermidine	HMDB0001257	C00315	1102
	Polyamine Metabolism	N('1)-acetylspermidine	HMDB0001276	C00612	496
	Polyamine Metabolism	N-acetylputrescine	HMDB0002064	C02714	122356
	Polyamine Metabolism	5-methylthioadenosine (MTA)	HMDB0001173	C00170	439176
	Polyamine Metabolism	N1,N12-diacetylspermine	HMDB0002172	C03413	132680
	Polyamine Metabolism	acisoga	HMDB0061384		129397
	Polyamine Metabolism	N-acetyl-isoputreanine			131802901
	Tryptophan Metabolism	kynurenate	HMDB0000715	C01717	3845
	Tryptophan Metabolism	serotonin	HMDB0000259	C00780	5202
	Tryptophan Metabolism	tryptophan	HMDB0000929	C00078	6305
	Tryptophan Metabolism	picolinate	HMDB0002243	C10164	1018
	Tryptophan Metabolism	anthranilate	HMDB0001123	C00108	227
	Tryptophan Metabolism	xanthurenate	HMDB0000881	C02470	5699
	Tryptophan Metabolism	kynurenine	HMDB0000684	C00328	161166
	Tryptophan Metabolism	indolelactate	HMDB0000671	C02043	92904
	Tryptophan Metabolism	3-indoxyl sulfate	HMDB0000682		10258
	Tryptophan Metabolism	indoleacetate	HMDB0000197	C00954	802
	Tryptophan Metabolism	indolepropionate	HMDB0002302		3744
	Tryptophan Metabolism	N-acetyltryptophan	HMDB0013713	C03137	439917700653
	Tryptophan Metabolism	indoleacetylglutamine	HMDB0013240		25200879
	Tryptophan Metabolism	tryptophan betaine	HMDB0061115	C09213	442106
	Tryptophan Metabolism	N-formylanthranilic acid	HMDB0004089	C05653	101399
	Tryptophan Metabolism	N-acetylkynurenine (2)	HMDB0240342		73817779
	Tryptophan Metabolism	C-glycosyltryptophan	HMDB0240296		10981970
	Tryptophan Metabolism	8-methoxykynurenate	HMDB0060426	C05830	76230
	Tryptophan Metabolism	6-bromotryptophan			9856996
	Tryptophan Metabolism	indoleacetoylcarnitine*
	Tryptophan Metabolism	oxindolylalanine			20977764
	Tyrosine Metabolism	homovanillate (HVA)	HMDB0000118	C05582	1738
	Tyrosine Metabolism	3-(4-hydroxyphenyl)lactate	HMDB0000755	C03672	9378
	Tyrosine Metabolism	tyrosine	HMDB0000158	C00082	6057
	Tyrosine Metabolism	thyroxine	HMDB0000248	C01829	5819
	Tyrosine Metabolism	vanillylmandelate (VMA)	HMDB0000291	C05584	1245
	Tyrosine Metabolism	4-hydroxyphenylpyruvate	HMDB0000707	C01179	979
	Tyrosine Metabolism	3-methoxytyrosine	HMDB0001434		9307
	Tyrosine Metabolism	N-acetyltyrosine	HMDB0000866		68310
	Tyrosine Metabolism	phenol sulfate	HMDB0060015	C02180	74426
	Tyrosine Metabolism	N-formylphenylalanine	HMDB0240317		7592567064571
	Tyrosine Metabolism	tyramine O-sulfate	HMDB0006409		153005
	Tyrosine Metabolism	vanillactate	HMDB0000913		160637
	Tyrosine Metabolism	p-cresol glucuronide*	HMDB0011686		154035
	Tyrosine Metabolism	dopamine 4-sulfate	HMDB0004148	C13691	68517194
	Tyrosine Metabolism	dopamine 3-O-sulfate	HMDB0006275	C13690	122136
	Tyrosine Metabolism	4-hydroxyphenylacetoylcarnitine
	Urea cycle; Arginine and Proline Metabolism	arginine	HMDB0000517	C00062	6322
	Urea cycle; Arginine and Proline Metabolism	citrulline	HMDB0000904	C00327	9750
	Urea cycle; Arginine and Proline Metabolism	ornithine	HMDB0000214	C00077	6262
	Urea cycle; Arginine and Proline Metabolism	proline	HMDB0000162,HMDB0003411	C00148,C000763	8988145742614
	Urea cycle; Arginine and Proline Metabolism	urea	HMDB0000294	C00086	1176
	Urea cycle; Arginine and Proline Metabolism	trans-4-hydroxyproline	HMDB0000725	C01157	5810
	Urea cycle; Arginine and Proline Metabolism	homoarginine	HMDB0000670	C01924	9085
	Urea cycle; Arginine and Proline Metabolism	homocitrulline	HMDB0000679	C02427	65072
	Urea cycle; Arginine and Proline Metabolism	pro-hydroxy-pro	HMDB0006695		11902893
	Urea cycle; Arginine and Proline Metabolism	N-acetylarginine	HMDB0004620	C02562	67427
	Urea cycle; Arginine and Proline Metabolism	N-acetylproline	HMDB0094701		322640
	Urea cycle; Arginine and Proline Metabolism	N-acetylcitrulline	HMDB0000856	C15532,C02851	656979
	Urea cycle; Arginine and Proline Metabolism	dimethylarginine (SDMA + ADMA)	HMDB0003334,HMDB0001539	C21189,C03626	123831169148
	Urea cycle; Arginine and Proline Metabolism	N-methylproline	HMDB0094696		643474
	Urea cycle; Arginine and Proline Metabolism	argininate*	HMDB0003148		160437
	Urea cycle; Arginine and Proline Metabolism	2-oxoarginine*	HMDB0004225	C03771	558
	Urea cycle; Arginine and Proline Metabolism	N-delta-acetylornithine	HMDB0003357	C00437	9920500
	Urea cycle; Arginine and Proline Metabolism	N-methylhydroxyproline*			9860390
	Urea cycle; Arginine and Proline Metabolism	N,N,N-trimethyl-alanylproline betaine (TMAP)	HMDB0240365
	Urea cycle; Arginine and Proline Metabolism	3-amino-2-piperidone	HMDB0000323		5200225
Lipid	Androgenic Steroids	dehydroepiandrosterone sulfate (DHEA-S)	HMDB0001032	C04555	12594
	Androgenic Steroids	androsterone sulfate	HMDB0002759		159663
	Androgenic Steroids	epiandrosterone sulfate	HMDB0062657	C04555	9929317
	Androgenic Steroids	5alpha-androstan-3beta,17beta-diol disulfate	HMDB00493	C12525	90186325
	Androgenic Steroids	androstenediol (3beta,17beta) disulfate (1)	HMDB0240313	C04295	87120982
	Androgenic Steroids	androstenediol (3beta,17beta) disulfate (2)	HMDB0240313		87120982
	Androgenic Steroids	5alpha-androstan-3alpha,17beta-diol disulfate	HMDB0094682		56639109
	Androgenic Steroids	5alpha-androstan-3alpha,17beta-diol monosulfate (1)			1.21596e+17
	Androgenic Steroids	5alpha-androstan-3beta,17alpha-diol disulfate	HMDB0094682		56639109
	Androgenic Steroids	androstenediol (3alpha, 17alpha) monosulfate (2)
	Androgenic Steroids	androstenediol (3alpha, 17alpha) monosulfate (3)
	Androgenic Steroids	androstenediol (3beta,17beta) monosulfate (1)	HMDB0240429		1.29671e+16
	Androgenic Steroids	androstenediol (3beta,17beta) monosulfate (2)	HMDB0240429,HMDB0186954
	Androgenic Steroids	16alpha-hydroxy DHEA 3-sulfate	HMDB0062544		20848950
	Androgenic Steroids	androsterone glucuronide	HMDB0002829	C11135	114833
	Androgenic Steroids	etiocholanolone glucuronide	HMDB0004484		270605
	Androgenic Steroids	5alpha-androstan-3alpha,17beta-diol monosulfate (2)			121596225
	Androgenic Steroids	11beta-hydroxyandrosterone glucuronide	HMDB0010351
	Carnitine Metabolism	carnitine	HMDB0000062	C00487,C00308	288
	Carnitine Metabolism	deoxycarnitine	HMDB0001161	C01181	22620
	Ceramide PEs	palmitoyl-sphingosine-phosphoethanolamine (d18:1/16:0)
	Ceramides	N-palmitoyl-sphingosine (d18:1/16:0)	HMDB0004949		5283564
	Ceramides	N-stearoyl-sphingosine (d18:1/18:0)*	HMDB0004950		5283565
	Ceramides	N-palmitoyl-sphingadienine (d18:2/16:0)*	HMDB0240686
	Ceramides	N-behenoyl-sphingadienine (d18:2/22:0)*
	Ceramides	N-stearoyl-sphingadienine (d18:2/18:0)*	HMDB0240362		132282053
	Ceramides	ceramide (d16:1/24:1, d18:1/22:1)*
	Ceramides	N-palmitoyl-heptadecasphingosine (d17:1/16:0)*	HMDB0240685
	Ceramides	ceramide (d18:1/14:0, d16:1/16:0)*	HMDB0240681,HMDB0011773
	Ceramides	ceramide (d18:1/17:0, d17:1/18:0)*	HMDB0240683,HMDB0240678
	Ceramides	ceramide (d18:2/24:1, d18:1/24:2)*	HMDB0240679,HMDB0240680
	Ceramides	ceramide (d18:1/20:0, d16:1/22:0, d20:1/18:0)*	HMDB0240684,HMDB0240682,HMDB0004951
	Corticosteroids	cortisone	HMDB0002802	C00762	222786
	Corticosteroids	cortisol	HMDB0000063	C00735	5754
	Corticosteroids	cortolone glucuronide (1)
	Corticosteroids	tetrahydrocortisol glucuronide
	Corticosteroids	tetrahydrocortisone glucuronide (5)
	Diacylglycerol	oleoyl-linoleoyl-glycerol (18:1/18:2) [1]	HMDB0007219		14275396
	Diacylglycerol	oleoyl-linoleoyl-glycerol (18:1/18:2) [2]	HMDB0007219		71433693
	Diacylglycerol	palmitoyl-linoleoyl-glycerol (16:0/18:2) [1]*	HMDB0007103		9543695
	Diacylglycerol	palmitoyl-linoleoyl-glycerol (16:0/18:2) [2]*	HMDB0007103		131801744
	Diacylglycerol	palmitoyl-oleoyl-glycerol (16:0/18:1) [2]*	HMDB0007102	C13861	5282283
	Diacylglycerol	oleoyl-oleoyl-glycerol (18:1/18:1) [1]*	HMDB0007218		9543716
	Diacylglycerol	oleoyl-oleoyl-glycerol (18:1/18:1) [2]*	HMDB0007218		9543716
	Diacylglycerol	linoleoyl-arachidonoyl-glycerol (18:2/20:4) [1]*	HMDB0007257		9543796
	Diacylglycerol	linoleoyl-arachidonoyl-glycerol (18:2/20:4) [2]*	HMDB0007257		9543796
	Diacylglycerol	palmitoyl-arachidonoyl-glycerol (16:0/20:4) [1]*	HMDB0007112		9543736
	Diacylglycerol	palmitoyl-arachidonoyl-glycerol (16:0/20:4) [2]*	HMDB0007112		9543736
	Diacylglycerol	linoleoyl-linolenoyl-glycerol (18:2/18:3) [1]*	HMDB0007249		14275409
	Diacylglycerol	linoleoyl-linolenoyl-glycerol (18:2/18:3) [2]*	HMDB0007250		9543737
	Diacylglycerol	palmitoleoyl-linoleoyl-glycerol (16:1/18:2) [1]*	HMDB0007132		9543699
	Diacylglycerol	oleoyl-arachidonoyl-glycerol (18:1/20:4) [1]*	HMDB0007228		9543786
	Diacylglycerol	oleoyl-arachidonoyl-glycerol (18:1/20:4) [2]*	HMDB0007228		9543786
	Diacylglycerol	diacylglycerol (16:1/18:2 [2], 16:0/18:3 [1])*
	Diacylglycerol	linoleoyl-linoleoyl-glycerol (18:2/18:2) [1]*	HMDB0007248		9543729
	Diacylglycerol	linoleoyl-linoleoyl-glycerol (18:2/18:2) [2]*	HMDB0007248		9543729
	Diacylglycerol	stearoyl-arachidonoyl-glycerol (18:0/20:4) [1]*	HMDB0007170	C00165	6438587
	Diacylglycerol	stearoyl-arachidonoyl-glycerol (18:0/20:4) [2]*	HMDB0007170		6438587
	Diacylglycerol	palmitoleoyl-arachidonoyl-glycerol (16:1/20:4) [2]*
	Dihydroceramides	N-stearoyl-sphinganine (d18:0/18:0)*	HMDB0011761		5283573
	Dihydroceramides	N-palmitoyl-sphinganine (d18:0/16:0)	HMDB11760		5283572
	Dihydrosphingomyelins	palmitoyl dihydrosphingomyelin (d18:0/16:0)*	HMDB0010168		9939965
	Dihydrosphingomyelins	behenoyl dihydrosphingomyelin (d18:0/22:0)*	HMDB0012091		44260132
	Dihydrosphingomyelins	sphingomyelin (d18:0/18:0, d19:0/17:0)*	HMDB0012087		44260130
	Dihydrosphingomyelins	myristoyl dihydrosphingomyelin (d18:0/14:0)*	HMDB0012085		44260138
	Dihydrosphingomyelins	sphingomyelin (d18:0/20:0, d16:0/22:0)*	HMDB0012090
	Eicosanoid	12-HETE	HMDB0006111	C14777	5283155
	Endocannabinoid	oleoyl ethanolamide	HMDB0002088		5283454
	Endocannabinoid	palmitoyl ethanolamide	HMDB0002100	C16512	4671
	Endocannabinoid	N-oleoyltaurine			6437033
	Endocannabinoid	linoleoyl ethanolamide	HMDB0012252		5283446
	Endocannabinoid	N-palmitoylserine			6453686
	Endocannabinoid	N-oleoylserine			44190514
	Endocannabinoid	N-stearoylserine*
	Fatty Acid Metabolism (Acyl Carnitine, Dicarboxylate)	octadecenedioylcarnitine (C18:1-DC)*
	Fatty Acid Metabolism (Acyl Carnitine, Dicarboxylate)	octadecanedioylcarnitine (C18-DC)*
	Fatty Acid Metabolism (Acyl Carnitine, Dicarboxylate)	adipoylcarnitine (C6-DC)	HMDB0061677		71296139
	Fatty Acid Metabolism (Acyl Carnitine, Dicarboxylate)	suberoylcarnitine (C8-DC)
	Fatty Acid Metabolism (Acyl Carnitine, Hydroxy)	(R)-3-hydroxybutyrylcarnitine	HMDB0013127		53481617
	Fatty Acid Metabolism (Acyl Carnitine, Hydroxy)	(S)-3-hydroxybutyrylcarnitine	HMDB0013127		71464477
	Fatty Acid Metabolism (Acyl Carnitine, Hydroxy)	3-hydroxyoleoylcarnitine			129637446
	Fatty Acid Metabolism (Acyl Carnitine, Hydroxy)	3-hydroxyhexanoylcarnitine (1)
	Fatty Acid Metabolism (Acyl Carnitine, Hydroxy)	3-hydroxydecanoylcarnitine	HMDB0061636		121454166
	Fatty Acid Metabolism (Acyl Carnitine, Hydroxy)	3-hydroxyoctanoylcarnitine (1)
	Fatty Acid Metabolism (Acyl Carnitine, Hydroxy)	3-hydroxyoctanoylcarnitine (2)
	Fatty Acid Metabolism (Acyl Carnitine, Long Chain Saturated)	palmitoylcarnitine (C16)	HMDB0000222	C02990	461
	Fatty Acid Metabolism (Acyl Carnitine, Long Chain Saturated)	myristoylcarnitine (C14)	HMDB0005066		6426854
	Fatty Acid Metabolism (Acyl Carnitine, Long Chain Saturated)	stearoylcarnitine (C18)	HMDB0000848		3006797
	Fatty Acid Metabolism (Acyl Carnitine, Long Chain Saturated)	margaroylcarnitine (C17)*	HMDB0006210		53477803
	Fatty Acid Metabolism (Acyl Carnitine, Long Chain Saturated)	lignoceroylcarnitine (C24)*	HMDB0240665
	Fatty Acid Metabolism (Acyl Carnitine, Long Chain Saturated)	cerotoylcarnitine (C26)*	HMDB0006347		53477828
	Fatty Acid Metabolism (Acyl Carnitine, Medium Chain)	hexanoylcarnitine (C6)	HMDB0000756		6426853
	Fatty Acid Metabolism (Acyl Carnitine, Medium Chain)	octanoylcarnitine (C8)	HMDB0000791	C02838	12370111953814
	Fatty Acid Metabolism (Acyl Carnitine, Medium Chain)	decanoylcarnitine (C10)	HMDB0000651		10245190
	Fatty Acid Metabolism (Acyl Carnitine, Medium Chain)	laurylcarnitine (C12)	HMDB000225		168381
	Fatty Acid Metabolism (Acyl Carnitine, Medium Chain)	nonanoylcarnitine (C9)	HMDB0013288		91825642
	Fatty Acid Metabolism (Acyl Carnitine, Medium Chain)	cis-3,4-methyleneheptanoylcarnitine
	Fatty Acid Metabolism (Acyl Carnitine, Monounsaturated)	oleoylcarnitine (C18:1)	HMDB0005065		6441392
	Fatty Acid Metabolism (Acyl Carnitine, Monounsaturated)	cis-4-decenoylcarnitine (C10:1)	HMDB0013205		57357170
	Fatty Acid Metabolism (Acyl Carnitine, Monounsaturated)	myristoleoylcarnitine (C14:1)*	HMDB0240588		129691961
	Fatty Acid Metabolism (Acyl Carnitine, Monounsaturated)	palmitoleoylcarnitine (C16:1)*	HMDB0013207		71464547
	Fatty Acid Metabolism (Acyl Carnitine, Monounsaturated)	ximenoylcarnitine (C26:1)*
	Fatty Acid Metabolism (Acyl Carnitine, Monounsaturated)	eicosenoylcarnitine (C20:1)*
	Fatty Acid Metabolism (Acyl Carnitine, Monounsaturated)	nervonoylcarnitine (C24:1)*	HMDB0006509
	Fatty Acid Metabolism (Acyl Carnitine, Monounsaturated)	5-dodecenoylcarnitine (C12:1)	HMDB13326		91825571
	Fatty Acid Metabolism (Acyl Carnitine, Monounsaturated)	undecenoylcarnitine (C11:1)
	Fatty Acid Metabolism (Acyl Carnitine, Monounsaturated)	3-decenoylcarnitine
	Fatty Acid Metabolism (Acyl Carnitine, Polyunsaturated)	linoleoylcarnitine (C18:2)*	HMDB0006469		6450015
	Fatty Acid Metabolism (Acyl Carnitine, Polyunsaturated)	arachidonoylcarnitine (C20:4)	HMDB0006455		136212424
	Fatty Acid Metabolism (Acyl Carnitine, Polyunsaturated)	docosahexaenoylcarnitine (C22:6)*
	Fatty Acid Metabolism (Acyl Carnitine, Short Chain)	acetylcarnitine (C2)	HMDB0000201	C02571	7045767
	Fatty Acid Metabolism (Acyl Choline)	palmitoylcholine	HMDB0240592		151731
	Fatty Acid Metabolism (Acyl Choline)	oleoylcholine	HMDB0240596		59040790
	Fatty Acid Metabolism (Acyl Choline)	arachidonoylcholine	HMDB0240583		122198216
	Fatty Acid Metabolism (Acyl Choline)	docosahexaenoylcholine	HMDB0240647
	Fatty Acid Metabolism (Acyl Choline)	dihomo-linolenoyl-choline	HMDB0240646
	Fatty Acid Metabolism (Acyl Choline)	stearoylcholine*	HMDB0240648		90111
	Fatty Acid Metabolism (Acyl Choline)	linoleoylcholine*	HMDB0013213		53481656
	Fatty Acid Metabolism (Acyl Glutamine)	hexanoylglutamine
	Fatty Acid Metabolism (Acyl Glycine)	N-palmitoylglycine	HMDB0013034		151008
	Fatty Acid Metabolism (Acyl Glycine)	3-hydroxybutyroylglycine*
	Fatty Acid Metabolism (Acyl Glycine)	picolinoylglycine	HMDB0059766		11788622
	Fatty Acid Metabolism (Acyl Glycine)	cis-3,4-methyleneheptanoylglycine
	Fatty Acid Metabolism (also BCAA Metabolism)	methylmalonate (MMA)	HMDB0000202	C02170	487
	Fatty Acid Metabolism (also BCAA Metabolism)	butyrylcarnitine (C4)	HMDB0002013	C02862	439829
	Fatty Acid Metabolism (also BCAA Metabolism)	propionylglycine	HMDB0000783		98681
	Fatty Acid Metabolism (also BCAA Metabolism)	propionylcarnitine (C3)	HMDB0000824	C03017	107738
	Fatty Acid Synthesis	malonate	HMDB0000691	C00383	867
	Fatty Acid, Amino	2-aminooctanoate	HMDB0000991		69522
	Fatty Acid, Amino	2-aminoheptanoate	HMDB0094649		227939
	Fatty Acid, Amino	N-acetyl-2-aminooctanoate*	HMDB0059745		95555
	Fatty Acid, Branched	(16 or 17)-methylstearate (a19:0 or i19:0)	HMDB0037397		3083779
	Fatty Acid, Branched	(14 or 15)-methylpalmitate (a17:0 or i17:0)	HMDB0061859	C16995	818117903417
	Fatty Acid, Branched	cis-3,4-methyleneheptanoate
	Fatty Acid, Dicarboxylate	glutarate (C5-DC)	HMDB0000661	C00489	7434418048
	Fatty Acid, Dicarboxylate	azelate (C9-DC)	HMDB0000784	C08261	2266
	Fatty Acid, Dicarboxylate	suberate (C8-DC)	HMDB0000893	C08278	10457
	Fatty Acid, Dicarboxylate	maleate	HMDB0000176	C01384	444266
	Fatty Acid, Dicarboxylate	dodecanedioate (C12-DC)	HMDB0000623	C02678	12736
	Fatty Acid, Dicarboxylate	3-carboxy-4-methyl-5-propyl-2-furanpropanoate (CMPF)	HMDB0061112		123979
	Fatty Acid, Dicarboxylate	sebacate (C10-DC)	HMDB0000792	C08277	5192
	Fatty Acid, Dicarboxylate	tetradecanedioate (C14-DC)	HMDB0000872		13185
	Fatty Acid, Dicarboxylate	hexadecanedioate (C16-DC)	HMDB0000672	C19615	10459
	Fatty Acid, Dicarboxylate	octadecanedioate (C18-DC)	HMDB0000782		70095
	Fatty Acid, Dicarboxylate	undecanedioate (C11-DC)	HMDB0000888		15816
	Fatty Acid, Dicarboxylate	2-hydroxyglutarate	HMDB0059655	C02630	43
	Fatty Acid, Dicarboxylate	tridecenedioate (C13:1-DC)*
	Fatty Acid, Dicarboxylate	eicosanedioate (C20-DC)			75502
	Fatty Acid, Dicarboxylate	docosadioate (C22-DC)		C14240	7641
	Fatty Acid, Dicarboxylate	3-hydroxyadipate	HMDB0000345		151913
	Fatty Acid, Dicarboxylate	hydroxy-CMPF*
	Fatty Acid, Dicarboxylate	dodecenedioate (C12:1-DC)*	HMDB0000933		5283028
	Fatty Acid, Dicarboxylate	hexadecenedioate (C16:1-DC)*
	Fatty Acid, Dicarboxylate	octadecenedioate (C18:1-DC)			9543674
	Fatty Acid, Dicarboxylate	heptenedioate (C7:1-DC)*
	Fatty Acid, Dicarboxylate	octadecadienedioate (C18:2-DC)*
	Fatty Acid, Dicarboxylate	3-carboxy-4-methyl-5-pentyl-2-furanpropionate (3-CMPFP)*	HMDB0061643		194501
	Fatty Acid, Dicarboxylate	2-hydroxysebacate	HMDB0000424		128458
	Fatty Acid, Dicarboxylate	dodecadienoate (12:2)*			25480
	Fatty Acid, Dicarboxylate	tetradecadienedioate (C14:2-DC)*			86018718
	Fatty Acid, Dicarboxylate	eicosenedioate (C20:1-DC)*
	Fatty Acid, Dicarboxylate	decadienedioic acid (C10:2-DC)*			17789717
	Fatty Acid, Dihydroxy	12,13-DiHOME	HMDB0004705	C14829	10236635
	Fatty Acid, Dihydroxy	9,10-DiHOME	HMDB0004704	C14828	9966640
	Fatty Acid, Dihydroxy	3,4-dihydroxybutyrate	HMDB0000337		150929
	Fatty Acid, Dihydroxy	2S,3R-dihydroxybutyrate	HMDB0002453		10964471
	Fatty Acid, Dihydroxy	2R,3R-dihydroxybutyrate	HMDB0000498		13120901
	Fatty Acid, Monohydroxy	2-hydroxystearate	HMDB0062549	C03042,C03045	4.39887e+16
	Fatty Acid, Monohydroxy	2-hydroxyoctanoate	HMDB0002264		9.41807e+18
	Fatty Acid, Monohydroxy	3-hydroxyoctanoate	HMDB0001954	C20793	26613
	Fatty Acid, Monohydroxy	3-hydroxymyristate	HMDB0061656		16064
	Fatty Acid, Monohydroxy	3-hydroxydecanoate	HMDB0002203		26612
	Fatty Acid, Monohydroxy	3-hydroxylaurate	HMDB0000387		94216
	Fatty Acid, Monohydroxy	5-hydroxyhexanoate	HMDB0000409,HMDB0000525		170748
	Fatty Acid, Monohydroxy	2-hydroxypalmitate	HMDB0031057		1.2576e+20
	Fatty Acid, Monohydroxy	alpha-hydroxycaproate	HMDB0001624		99824
	Fatty Acid, Monohydroxy	13-HODE + 9-HODE	HMDB0004670,HMDB0004667	C14767,C14762	5.31283e+31
	Fatty Acid, Monohydroxy	16-hydroxypalmitate	HMDB0006294	C18218	10466
	Fatty Acid, Monohydroxy	2-hydroxydecanoate	HMDB0094656		21488
	Fatty Acid, Monohydroxy	3-hydroxyhexanoate	HMDB0061652,HMDB0010718		151492
	Fatty Acid, Monohydroxy	3-hydroxystearate	HMDB10737		5282907
	Fatty Acid, Monohydroxy	2-hydroxylaurate			97783
	Fatty Acid, Monohydroxy	2-hydroxybehenate	HMDB0061660		193484
	Fatty Acid, Monohydroxy	2-hydroxynervonate*			5312783
	Fatty Acid, Monohydroxy	2-hydroxyarachidate*			5225199
	Fatty Acid, Monohydroxy	2-hydroxyheptanoate*			2750949
	Glycerolipid Metabolism	glycerol	HMDB0000131	C00116	753
	Glycerolipid Metabolism	glycerol 3-phosphate	HMDB0000126	C0093	754
	Hexosylceramides (HCER)	glycosyl-N-nervonoyl-sphingosine (d18:1/24:1)*	HMDB0004975,HMDB0010712		2.00574e+15
	Hexosylceramides (HCER)	glycosyl-N-stearoyl-sphingosine (d18:1/18:0)
	Hexosylceramides (HCER)	glycosyl-N-palmitoyl-sphingosine (d18:1/16:0)
	Hexosylceramides (HCER)	glycosyl-N-behenoyl-sphingadienine (d18:2/22:0)*
	Hexosylceramides (HCER)	glycosyl ceramide (d18:2/24:1, d18:1/24:2)*
	Hexosylceramides (HCER)	glycosyl ceramide (d18:1/23:1, d17:1/24:1)*
	Hexosylceramides (HCER)	glycosyl-N-(2-hydroxynervonoyl)-sphingosine (d18:1/24:1(2OH))*
	Hexosylceramides (HCER)	glycosyl ceramide (d18:1/20:0, d16:1/22:0)*
	Inositol Metabolism	myo-inositol	HMDB0000211	C00137	892
	Ketone Bodies	3-hydroxybutyrate (BHBA)	HMDB0000442,HMDB0000357,HMDB0000011	C03197,C01089	9431844192135
	Ketone Bodies	acetoacetate	HMDB0000060	C00164	96
	Lactosylceramides (LCER)	lactosyl-N-palmitoyl-sphingosine (d18:1/16:0)	HMDB0006750		53477895
	Lactosylceramides (LCER)	lactosyl-N-nervonoyl-sphingosine (d18:1/24:1)*	HMDB0004872
	Lactosylceramides (LCER)	lactosyl-N-behenoyl-sphingosine (d18:1/22:0)*	HMDB0011594		44260143
	Long Chain Monounsaturated Fatty Acid	palmitoleate (16:1n7)	HMDB0003229	C08362	445638
	Long Chain Monounsaturated Fatty Acid	erucate (22:1n9)	HMDB0002068	C08316	82165281116
	Long Chain Monounsaturated Fatty Acid	myristoleate (14:1n5)	HMDB0002000	C08322	5281119
	Long Chain Monounsaturated Fatty Acid	10-nonadecenoate (19:1n9)	HMDB0013622		5312513
	Long Chain Monounsaturated Fatty Acid	10-heptadecenoate (17:1n7)	HMDB0060038		5312435
	Long Chain Monounsaturated Fatty Acid	eicosenoate (20:1)	HMDB0002231,HMDB0062436	C16526	5.28277e+18
	Long Chain Monounsaturated Fatty Acid	oleate/vaccenate (18:1)	HMDB0003231,HMDB0000573,HMDB0240219,HMDB0000207	C21944,C08367,C01712,C00712	5.28276e+25
	Long Chain Polyunsaturated Fatty Acid (n3 and n6)	linoleate (18:2n6)	HMDB0006270,HMDB0000673	C01595	5280450
	Long Chain Polyunsaturated Fatty Acid (n3 and n6)	arachidonate (20:4n6)	HMDB0001043	C00219	444899
	Long Chain Polyunsaturated Fatty Acid (n3 and n6)	dihomo-linoleate (20:2n6)	HMDB0005060	C16525	6439848
	Long Chain Polyunsaturated Fatty Acid (n3 and n6)	eicosapentaenoate (EPA; 20:5n3)	HMDB0001999	C06428	446284
	Long Chain Polyunsaturated Fatty Acid (n3 and n6)	docosahexaenoate (DHA; 22:6n3)	HMDB0002183	C06429	445580
	Long Chain Polyunsaturated Fatty Acid (n3 and n6)	docosapentaenoate (n3 DPA; 22:5n3)	HMDB0006528,HMDB0001976	C16513	6441454
	Long Chain Polyunsaturated Fatty Acid (n3 and n6)	docosadienoate (22:2n6)	HMDB0061714	C16533	5282807
	Long Chain Polyunsaturated Fatty Acid (n3 and n6)	adrenate (22:4n6)	HMDB0002226	C16527	52828445497181
	Long Chain Polyunsaturated Fatty Acid (n3 and n6)	stearidonate (18:4n3)	HMDB0006547	C16300	5312508
	Long Chain Polyunsaturated Fatty Acid (n3 and n6)	linolenate [alpha or gamma; (18:3n3 or 6)]	HMDB0003073,HMDB0001388	C06426,C06427	52809335280934
	Long Chain Polyunsaturated Fatty Acid (n3 and n6)	docosapentaenoate (n6 DPA; 22:5n6)	HMDB0001976	C16513	6441454
	Long Chain Polyunsaturated Fatty Acid (n3 and n6)	dihomo-linolenate (20:3n3 or n6)	HMDB0002925	C03242	5280581
	Long Chain Polyunsaturated Fatty Acid (n3 and n6)	hexadecadienoate (16:2n6)	HMDB0000477		13932172
	Long Chain Polyunsaturated Fatty Acid (n3 and n6)	tetradecadienoate (14:2)*	HMDB0000560		5312409
	Long Chain Saturated Fatty Acid	behenate (22:0)*	HMDB0000944	C08281	8215
	Long Chain Saturated Fatty Acid	palmitate (16:0)	HMDB0000220	C00249	985
	Long Chain Saturated Fatty Acid	stearate (18:0)	HMDB0000827	C01530	5281
	Long Chain Saturated Fatty Acid	myristate (14:0)	HMDB0000806	C06424	11005
	Long Chain Saturated Fatty Acid	margarate (17:0)	HMDB0002259		10465
	Long Chain Saturated Fatty Acid	nonadecanoate (19:0)	HMDB0000772	C16535	12591
	Long Chain Saturated Fatty Acid	arachidate (20:0)	HMDB0002212	C06425	10467
	Long Chain Saturated Fatty Acid	pentadecanoate (15:0)	HMDB0000826	C16537	13849
	Lysophospholipid	1-stearoyl-GPI (18:0)	HMDB0240261		7.15811e+15
	Lysophospholipid	1-palmitoyl-GPC (16:0)	HMDB0010382	C04102	86554
	Lysophospholipid	1-stearoyl-GPC (18:0)	HMDB0010384		497300
	Lysophospholipid	1-oleoyl-GPC (18:1)	HMDB0002815	C03916	16081932
	Lysophospholipid	1-linoleoyl-GPC (18:2)	HMDB0010386	C04100	11988421
	Lysophospholipid	1-stearoyl-GPE (18:0)	HMDB0011130		9547068
	Lysophospholipid	1-stearoyl-GPG (18:0)
	Lysophospholipid	1-palmitoleoyl-GPC (16:1)*	HMDB0010383		24779461
	Lysophospholipid	1-arachidonoyl-GPC (20:4n6)*	HMDB0010395	C05208	24779476
	Lysophospholipid	2-palmitoleoyl-GPC (16:1)*	HMDB10383		122164832
	Lysophospholipid	2-palmitoyl-GPC (16:0)*	HMDB0061702		15061532
	Lysophospholipid	1-palmitoyl-GPE (16:0)	HMDB0011503		9547069
	Lysophospholipid	1-oleoyl-GPE (18:1)	HMDB0011506		9547071
	Lysophospholipid	1-linoleoyl-GPE (18:2)*	HMDB0011507		52925130
	Lysophospholipid	1-arachidonoyl-GPE (20:4n6)*	HMDB0011517		42607465
	Lysophospholipid	1-arachidonoyl-GPI (20:4)*	HMDB0061690		121596217
	Lysophospholipid	1-palmitoyl-GPI (16:0)	HMDB0061695		71296207
	Lysophospholipid	1-oleoyl-GPI (18:1)	HMDB0061693		86289645
	Lysophospholipid	1-linoleoyl-GPI (18:2)*	HMDB0240597		11124828
	Lysophospholipid	1-lignoceroyl-GPC (24:0)	HMDB0010405		24779481
	Lysophospholipid	2-stearoyl-GPE (18:0)*	HMDB0011129		9.06585e+15
	Lysophospholipid	1-linolenoyl-GPC (18:3)*	HMDB0010388	C04100
	Lysophospholipid	1-palmitoyl-GPG (16:0)*	HMDB0240601		3300276
	Lysophospholipid	1-linoleoyl-GPA (18:2)*	HMDB0007856
	Lysophospholipid	1-linoleoyl-GPG (18:2)*	HMDB0240600
	Lysoplasmalogen	1-(1-enyl-palmitoyl)-GPC (P-16:0)*	HMDB0010407		10917802
	Lysoplasmalogen	1-(1-enyl-palmitoyl)-GPE (P-16:0)*	HMDB0011152
	Lysoplasmalogen	1-(1-enyl-stearoyl)-GPE (P-18:0)*	HMDB0240598
	Lysoplasmalogen	1-(1-enyl-oleoyl)-GPE (P-18:1)*
	Medium Chain Fatty Acid	laurate (12:0)	HMDB0000638	C02679	3893
	Medium Chain Fatty Acid	caprate (10:0)	HMDB0000511	C01571	2969
	Medium Chain Fatty Acid	heptanoate (7:0)	HMDB0000666	C17714	8094
	Medium Chain Fatty Acid	caproate (6:0)	HMDB0000535	C01585	8892
	Medium Chain Fatty Acid	caprylate (8:0)	HMDB0000482	C06423	379
	Medium Chain Fatty Acid	10-undecenoate (11:1n1)	HMDB0033724	C13910	14891
	Medium Chain Fatty Acid	5-dodecenoate (12:1n7)	HMDB0000529		5312378
	Medium Chain Fatty Acid	cis-4-decenoate (10:1n6)*	HMDB0004980		5282726
	Medium Chain Fatty Acid	(2 or 3)-decenoate (10:1n7 or n8)
	Mevalonate Metabolism	3-hydroxy-3-methylglutarate	HMDB0000355	C03761	16625459993
	Monoacylglycerol	2-arachidonoylglycerol (20:4)	HMDB0004666	C13856	5282280
	Monoacylglycerol	1-palmitoylglycerol (16:0)	HMDB0011564		14900
	Monoacylglycerol	1-oleoylglycerol (18:1)	HMDB0011567		5283468
	Monoacylglycerol	2-oleoylglycerol (18:1)	HMDB0011537		5319879
	Monoacylglycerol	2-linoleoylglycerol (18:2)	HMDB0011538		5365676
	Monoacylglycerol	1-linoleoylglycerol (18:2)	HMDB0011568		5283469
	Monoacylglycerol	2-palmitoylglycerol (16:0)	HMDB0011533		123409
	Monoacylglycerol	1-pentadecanoylglycerol (15:0)			190750
	Monoacylglycerol	1-arachidonylglycerol (20:4)	HMDB11578	C13857	160199805282281
	Monoacylglycerol	1-linolenoylglycerol (18:3)	HMDB0011569		53480978
	Monoacylglycerol	1-docosahexaenoylglycerol (22:6)	HMDB0011587		53480995
	Monoacylglycerol	1-myristoylglycerol (14:0)	HMDB0011561	C01885	10957631
	Monoacylglycerol	1-dihomo-linolenylglycerol (20:3)	HMDB0011577
	Monoacylglycerol	1-palmitoleoylglycerol (16:1)*	HMDB0011565
	Monoacylglycerol	2-palmitoleoylglycerol (16:1)*	HMDB0011534		53480960
	Monoacylglycerol	1-heptadecenoylglycerol (17:1)*
	Phosphatidylcholine (PC)	1-palmitoyl-2-linoleoyl-GPC (16:0/18:2)	HMDB0007973		5287971
	Phosphatidylcholine (PC)	1-palmitoyl-2-oleoyl-GPC (16:0/18:1)	HMDB0007972	C13875	6436017
	Phosphatidylcholine (PC)	1,2-dipalmitoyl-GPC (16:0/16:0)	HMDB0000564	D03585	452110
	Phosphatidylcholine (PC)	1-myristoyl-2-palmitoyl-GPC (14:0/16:0)	HMDB0007869		129657
	Phosphatidylcholine (PC)	1-stearoyl-2-arachidonoyl-GPC (18:0/20:4)	HMDB0008048		16219824
	Phosphatidylcholine (PC)	1,2-dilinoleoyl-GPC (18:2/18:2)	HMDB0008138		5288075
	Phosphatidylcholine (PC)	1-stearoyl-2-oleoyl-GPC (18:0/18:1)	HMDB0008038		24778825
	Phosphatidylcholine (PC)	1-palmitoyl-2-arachidonoyl-GPC (16:0/20:4n6)	HMDB0007982	C05208	10747814
	Phosphatidylcholine (PC)	1-palmitoyl-2-docosahexaenoyl-GPC (16:0/22:6)	HMDB0007991		6441886
	Phosphatidylcholine (PC)	1-stearoyl-2-docosahexaenoyl-GPC (18:0/22:6)	HMDB0008057		24778876
	Phosphatidylcholine (PC)	1-palmitoyl-2-stearoyl-GPC (16:0/18:0)	HMDB0007970	C03889	24778686
	Phosphatidylcholine (PC)	1-stearoyl-2-linoleoyl-GPC (18:0/18:2)*	HMDB0008039		6441487
	Phosphatidylcholine (PC)	1-palmitoyl-2-palmitoleoyl-GPC (16:0/16:1)*	HMDB0007969		6443788
	Phosphatidylcholine (PC)	1-palmitoyl-2-dihomo-linolenoyl-GPC (16:0/20:3n3 or 6)*
	Phosphatidylcholine (PC)	1-oleoyl-2-docosahexaenoyl-GPC (18:1/22:6)*	HMDB0008123		24778955
	Phosphatidylcholine (PC)	1-linoleoyl-2-arachidonoyl-GPC (18:2/20:4n6)*	HMDB0008147	C05208	24778979
	Phosphatidylcholine (PC)	1-myristoyl-2-arachidonoyl-GPC (14:0/20:4)*	HMDB0007883		24778634
	Phosphatidylcholine (PC)	1-linoleoyl-2-linolenoyl-GPC (18:2/18:3)*	HMDB0008141		52922731
	Phosphatidylcholine (PC)	1-palmitoleoyl-2-linolenoyl-GPC (16:1/18:3)*	HMDB0008008		52922452
	Phosphatidylethanolamine (PE)	1-palmitoyl-2-oleoyl-GPE (16:0/18:1)	HMDB0005320		5283496
	Phosphatidylethanolamine (PE)	1-stearoyl-2-oleoyl-GPE (18:0/18:1)	HMDB0008993		9546742
	Phosphatidylethanolamine (PE)	1-palmitoyl-2-linoleoyl-GPE (16:0/18:2)	HMDB0005322		9546747
	Phosphatidylethanolamine (PE)	1-stearoyl-2-linoleoyl-GPE (18:0/18:2)*	HMDB0008994		9546749
	Phosphatidylethanolamine (PE)	1-stearoyl-2-arachidonoyl-GPE (18:0/20:4)	HMDB0009003	C05210	5289133
	Phosphatidylethanolamine (PE)	1-palmitoyl-2-arachidonoyl-GPE (16:0/20:4)*	HMDB0005323	C05210	9546800
	Phosphatidylethanolamine (PE)	1-palmitoyl-2-docosahexaenoyl-GPE (16:0/22:6)*	HMDB0008946		9546799
	Phosphatidylethanolamine (PE)	1-stearoyl-2-docosahexaenoyl-GPE (18:0/22:6)*	HMDB0009012		9546798
	Phosphatidylethanolamine (PE)	1-oleoyl-2-linoleoyl-GPE (18:1/18:2)*	HMDB0005349		9546753
	Phosphatidylethanolamine (PE)	1,2-dipalmitoyl-GPE (16:0/16:0)*	HMDB0008923		445468
	Phosphatidylethanolamine (PE)	1,2-dilinoleoyl-GPE (18:2/18:2)*	HMDB0009093		9546812
	Phosphatidylethanolamine (PE)	1-oleoyl-2-arachidonoyl-GPE (18:1/20:4)*	HMDB0009069		348281223
	Phosphatidylinositol (PI)	1-palmitoyl-2-linoleoyl-GPI (16:0/18:2)	HMDB0009784		46891795
	Phosphatidylinositol (PI)	1-stearoyl-2-arachidonoyl-GPI (18:0/20:4)	HMDB0009815
	Phosphatidylinositol (PI)	1-palmitoyl-2-arachidonoyl-GPI (16:0/20:4)*	HMDB0009789
	Phosphatidylinositol (PI)	1-stearoyl-2-linoleoyl-GPI (18:0/18:2)	HMDB0009809
	Phosphatidylinositol (PI)	1-palmitoyl-2-oleoyl-GPI (16:0/18:1)*	HMDB0009783		71296232
	Phosphatidylinositol (PI)	1-stearoyl-2-oleoyl-GPI (18:0/18:1)*	HMDB0240667
	Phospholipid Metabolism	choline phosphate	HMDB0001565	C00588	1014
	Phospholipid Metabolism	phosphoethanolamine	HMDB0000224	C00346	1015
	Phospholipid Metabolism	choline	HMDB0000097	C00114	305
	Phospholipid Metabolism	glycerophosphorylcholine (GPC)	HMDB0000086	C00670	71920
	Phospholipid Metabolism	glycerophosphoethanolamine	HMDB0000114	C01233	123874
	Phospholipid Metabolism	glycerophosphoinositol*			167572
	Phospholipid Metabolism	trimethylamine N-oxide	HMDB0000925	C01104	1145
	Phospholipid Metabolism	glycerophosphoserine*			3081457
	Plasmalogen	1-(1-enyl-stearoyl)-2-oleoyl-GPE (P-18:0/18:1)	HMDB0011375		42607457
	Plasmalogen	1-(1-enyl-stearoyl)-2-arachidonoyl-GPE (P-18:0/20:4)*	HMDB0005779		9547058
	Plasmalogen	1-(1-enyl-palmitoyl)-2-arachidonoyl-GPE (P-16:0/20:4)*	HMDB0011352		52925126
	Plasmalogen	1-(1-enyl-palmitoyl)-2-oleoyl-GPE (P-16:0/18:1)*	HMDB0011342		52925128
	Plasmalogen	1-(1-enyl-palmitoyl)-2-oleoyl-GPC (P-16:0/18:1)*	HMDB0007996		34779384
	Plasmalogen	1-(1-enyl-palmitoyl)-2-linoleoyl-GPC (P-16:0/18:2)*	HMDB0011211		24779386
	Plasmalogen	1-(1-enyl-palmitoyl)-2-arachidonoyl-GPC (P-16:0/20:4)*	HMDB0011220
	Plasmalogen	1-(1-enyl-palmitoyl)-2-linoleoyl-GPE (P-16:0/18:2)*	HMDB0011343		52925127
	Plasmalogen	1-(1-enyl-palmitoyl)-2-palmitoleoyl-GPC (P-16:0/16:1)*	HMDB0011207		52923882
	Plasmalogen	1-(1-enyl-palmitoyl)-2-palmitoyl-GPC (P-16:0/16:0)*	HMDB0011206		11146967
	Plasmalogen	1-(1-enyl-stearoyl)-2-linoleoyl-GPE (P-18:0/18:2)*	HMDB0011376
	Pregnenolone Steroids	pregnenediol disulfate (C21H34O8S2)*
	Pregnenolone Steroids	21-hydroxypregnenolone disulfate			134595
	Pregnenolone Steroids	pregnenediol sulfate (C21H34O5S)*	HMDB0000774	C18044	105074
	Pregnenolone Steroids	pregnenolone sulfate	HMDB0000774	C18044	105074
	Pregnenolone Steroids	17alpha-hydroxypregnanolone glucuronide
	Pregnenolone Steroids	pregnenetriol sulfate*			129671303
	Pregnenolone Steroids	pregnenetriol disulfate*
	Primary Bile Acid Metabolism	cholate	HMDB0000619	C00695	221493
	Primary Bile Acid Metabolism	glycocholate	HMDB0000138	C01921	10140
	Primary Bile Acid Metabolism	glycochenodeoxycholate	HMDB0000637	C05466	12544
	Primary Bile Acid Metabolism	taurochenodeoxycholate	HMDB0000951	C05465	387316
	Primary Bile Acid Metabolism	taurocholate	HMDB0000036	C05122	667546783527
	Primary Bile Acid Metabolism	glycochenodeoxycholate 3-sulfate	HMDB0002409,HMDB0002496,HMDB0002497		2.11169e+23
	Primary Bile Acid Metabolism	glycochenodeoxycholate glucuronide (1)	HMDB0002579		44263370
	Progestin Steroids	5alpha-pregnan-3beta,20alpha-diol disulfate	HMDB0094650		118703093
	Progestin Steroids	5alpha-pregnan-3beta,20beta-diol monosulfate (1)	HMDB0240580
	Progestin Steroids	5alpha-pregnan-3beta,20alpha-diol monosulfate (2)
	Progestin Steroids	5alpha-pregnan-diol disulfate	HMDB0240581,HMDB0240582		30822775127902
	Progestin Steroids	pregnanediol-3-glucuronide	HMDB0010318		123796
	Secondary Bile Acid Metabolism	ursodeoxycholate	HMDB0000946	C07880	31401
	Secondary Bile Acid Metabolism	hyocholate	HMDB0000760	C17649	92805
	Secondary Bile Acid Metabolism	glycolithocholate sulfate*	HMDB0002639	C11301	72222
	Secondary Bile Acid Metabolism	taurolithocholate 3-sulfate	HMDB0002580	C03642	440071
	Secondary Bile Acid Metabolism	glycocholenate sulfate*
	Secondary Bile Acid Metabolism	taurocholenate sulfate*
	Secondary Bile Acid Metabolism	isoursodeoxycholate	HMDB0000686	C17662	127601
	Secondary Bile Acid Metabolism	glycoursodeoxycholate	HMDB0000708		12310288
	Secondary Bile Acid Metabolism	glycohyocholate	HMDB0000138		71361462
	Secondary Bile Acid Metabolism	glycodeoxycholate 3-sulfate			101602538
	Secondary Bile Acid Metabolism	taurodeoxycholic acid 3-sulfate
	Secondary Bile Acid Metabolism	deoxycholic acid glucuronide
	Secondary Bile Acid Metabolism	glycoursodeoxycholic acid sulfate (1)
	Secondary Bile Acid Metabolism	tauroursodeoxycholic acid sulfate (1)
	Secondary Bile Acid Metabolism	taurochenodeoxycholic acid 3-sulfate	HMDB0002486		52931550
	Secondary Bile Acid Metabolism	deoxycholic acid 12-sulfate*
	Short Chain Fatty Acid	butyrate/isobutyrate (4:0)	HMDB0000039	C00246	264
	Sphingolipid Synthesis	sphinganine	HMDB0000269	C00836	3126
	Sphingolipid Synthesis	sphinganine-1-phosphate	HMDB0001383		520
	Sphingomyelins	stearoyl sphingomyelin (d18:1/18:0)	HMDB0001348	C00550	6453725
	Sphingomyelins	sphingomyelin (d18:1/18:1, d18:2/18:0)	HMDB0012101		6443882
	Sphingomyelins	palmitoyl sphingomyelin (d18:1/16:0)	HMDB0010169		9939941
	Sphingomyelins	sphingomyelin (d18:1/14:0, d16:1/16:0)*	HMDB0012097		11433862
	Sphingomyelins	sphingomyelin (d18:2/16:0, d18:1/16:1)*	HMDB0240638,HMDB0240613
	Sphingomyelins	sphingomyelin (d18:2/14:0, d18:1/14:1)*	HMDB0240637,HMDB0240612
	Sphingomyelins	sphingomyelin (d18:1/24:1, d18:2/24:0)*	HMDB0012107		44260126
	Sphingomyelins	sphingomyelin (d18:1/20:0, d16:1/22:0)*	HMDB0012102		44260124
	Sphingomyelins	sphingomyelin (d18:1/20:1, d18:2/20:0)*	HMDB0240610,HMDB0240632
	Sphingomyelins	sphingomyelin (d18:1/20:2, d18:2/20:1, d16:1/22:2)*
	Sphingomyelins	behenoyl sphingomyelin (d18:1/22:0)*	HMDB0012103		44260125
	Sphingomyelins	sphingomyelin (d18:1/22:1, d18:2/22:0, d16:1/24:1)*	HMDB0012104
	Sphingomyelins	sphingomyelin (d18:1/22:2, d18:2/22:1, d16:1/24:2)*	HMDB0240670,HMDB0240672,HMDB0240669
	Sphingomyelins	lignoceroyl sphingomyelin (d18:1/24:0)	HMDB0011697
	Sphingomyelins	sphingomyelin (d17:1/16:0, d18:1/15:0, d16:1/17:0)*	HMDB0240617,HMDB0240608
	Sphingomyelins	sphingomyelin (d18:1/17:0, d17:1/18:0, d19:1/16:0)	HMDB0240620,HMDB0240609,HMDB0240622		46891763
	Sphingomyelins	tricosanoyl sphingomyelin (d18:1/23:0)*	HMDB0012105
	Sphingomyelins	sphingomyelin (d18:2/23:0, d18:1/23:1, d17:1/24:1)*	HMDB0240634,HMDB0011696,HMDB0240614		134757653
	Sphingomyelins	sphingomyelin (d18:2/24:1, d18:1/24:2)*	HMDB0240636,HMDB0240615		85336023
	Sphingomyelins	sphingomyelin (d18:1/21:0, d17:1/22:0, d16:1/23:0)*	HMDB0240619,HMDB0240611,HMDB0240621
	Sphingomyelins	sphingomyelin (d18:1/19:0, d19:1/18:0)*
	Sphingomyelins	sphingomyelin (d18:2/18:1)*	HMDB0001348		52931155
	Sphingomyelins	sphingomyelin (d18:2/24:2)*	HMDB0240644
	Sphingomyelins	sphingomyelin (d18:2/21:0, d16:2/23:0)*	HMDB0240676
	Sphingomyelins	sphingomyelin (d18:2/23:1)*	HMDB0240668
	Sphingomyelins	sphingomyelin (d18:1/25:0, d19:0/24:1, d20:1/23:0, d19:1/24:0)*	HMDB0240675,HMDB0240674,HMDB0240673,HMDB0240671
	Sphingomyelins	sphingomyelin (d17:2/16:0, d18:2/15:0)*	HMDB0240677
	Sphingomyelins	sphingomyelin (d17:1/14:0, d16:1/15:0)*
	Sphingomyelins	hydroxypalmitoyl sphingomyelin (d18:1/16:0(OH))*
	Sphingosines	sphingosine	HMDB0000252	C00319	5280335
	Sphingosines	sphingosine 1-phosphate	HMDB0000277	C06124	5283560
	Sphingosines	hexadecasphingosine (d16:1)*			14767871
	Sterol	cholesterol	HMDB0000067	C00187	5.99764e+18
	Sterol	beta-sitosterol	HMDB0000852	C01753	222284
	Sterol	campesterol	HMDB0002869	C01789	173183
	Sterol	cholesterol sulfate	HMDB00653	C18043	65076
	Sterol	7alpha-hydroxy-3-oxo-4-cholestenoate (7-Hoca)	HMDB0012458	C17337	3081085
	Sterol	3beta,7alpha-dihydroxy-5-cholestenoate	HMDB0012454	C17335	3081084
	Sterol	4-cholesten-3-one	HMDB0000921	C00599	91477
	Sterol	3beta-hydroxy-5-cholestenoate	HMDB0012453	C17333	165511
Carbohydrate	Aminosugar Metabolism	N-acetylneuraminate	HMDB0000230	C00270	439197
	Aminosugar Metabolism	N-acetylglucosaminylasparagine	HMDB0000489	C04540	123826
	Aminosugar Metabolism	glucuronate	HMDB0000127	C16245	4.41478e+29
	Aminosugar Metabolism	erythronate*	HMDB0000613		2781043
	Aminosugar Metabolism	N-acetylglucosamine/N-acetylgalactosamine	HMDB0000212,HMDB0000215	C01074	43917484265
	Disaccharides and Oligosaccharides	sucrose	HMDB0000258	C00089	5988
	Fructose, Mannose and Galactose Metabolism	mannose	HMDB0000169	C00159,C02209,C00936	8.23084e+21
	Fructose, Mannose and Galactose Metabolism	fructose	HMDB0000660	C00095	2723872
	Fructose, Mannose and Galactose Metabolism	mannitol/sorbitol	HMDB0000247,HMDB0000765	C00392,C00794	57806251
	Glycolysis, Gluconeogenesis, and Pyruvate Metabolism	lactate	HMDB0000190	C00186	612
	Glycolysis, Gluconeogenesis, and Pyruvate Metabolism	glucose	HMDB0000122	C00031	5793
	Glycolysis, Gluconeogenesis, and Pyruvate Metabolism	pyruvate	HMDB0000243	C00022	1060
	Glycolysis, Gluconeogenesis, and Pyruvate Metabolism	glycerate	HMDB0000139,HMDB0006372	C00258	439194752
	Glycolysis, Gluconeogenesis, and Pyruvate Metabolism	1,5-anhydroglucitol (1,5-AG)	HMDB0002712	C07326	64960
	Pentose Metabolism	ribitol	HMDB0002917,HMDB0001851,HMDB0000568,HMDB0000508	C00379,C01904,C00474,C00532	6912
	Pentose Metabolism	arabonate/xylonate	HMDB0000539	C00502,C05411	1220456602431
	Pentose Metabolism	arabitol/xylitol	HMDB0001851,HMDB0000568,HMDB0002917	C00379,C00542,C01904	941546912
Energy	Oxidative Phosphorylation	phosphate	HMDB0001429	C00009	1061
	TCA Cycle	alpha-ketoglutarate	HMDB0000208	C00026	51
	TCA Cycle	succinate	HMDB0000254	C00042	1110
	TCA Cycle	fumarate	HMDB0000134	C00122	444972
	TCA Cycle	malate	HMDB0031518,HMDB0000156,HMDB0000744	C00149,C00711,C00497	525
	TCA Cycle	citrate	HMDB0000094	C00158	311
	TCA Cycle	isocitrate	HMDB0001874	C00451	5318532
	TCA Cycle	aconitate [cis or trans]	HMDB0000958,HMDB000072	C004174,C02341	444212643757
	TCA Cycle	succinylcarnitine (C4-DC)	HMDB0061717		71464481
	TCA Cycle	citraconate/glutaconate	HMDB0000634,HMDB0000620	C02226,C02214	5280498643798
	TCA Cycle	2-methylcitrate/homocitrate	HMDB0003518,HMDB0000379	C01251	439459515
Cofactors and Vitamins	Ascorbate and Aldarate Metabolism	oxalate (ethanedioate)	HMDB0002329	C00209	971
	Ascorbate and Aldarate Metabolism	threonate	HMDB0062620,HMDB0000943	C01620	1511525460407
	Ascorbate and Aldarate Metabolism	gulonate*	HMDB0003290	C00800	152304
	Ascorbate and Aldarate Metabolism	2-O-methylascorbic acid	HMDB0240294		54726398
	Ascorbate and Aldarate Metabolism	ascorbic acid 2-sulfate	HMDB0060649		54676864
	Ascorbate and Aldarate Metabolism	ascorbic acid 3-sulfate*			11425365
	Hemoglobin and Porphyrin Metabolism	biliverdin	HMDB0001008	C00500	5280353
	Hemoglobin and Porphyrin Metabolism	bilirubin (Z,Z)	HMDB0000054	C00486	5280352
	Hemoglobin and Porphyrin Metabolism	heme	HMDB0003178	C00032	26945
	Hemoglobin and Porphyrin Metabolism	bilirubin (E,E)*	HMDB0240584		129320511
	Hemoglobin and Porphyrin Metabolism	bilirubin (E,Z or Z,E)*	HMDB0000488	C00486	5799469
	Nicotinate and Nicotinamide Metabolism	1-methylnicotinamide	HMDB0000699	C02918	457
	Nicotinate and Nicotinamide Metabolism	quinolinate	HMDB0000232	C03722	1066
	Nicotinate and Nicotinamide Metabolism	nicotinamide	HMDB0001406	C00153	936
	Nicotinate and Nicotinamide Metabolism	trigonelline (N'-methylnicotinate)	HMDB0000875	C01004	5570
	Nicotinate and Nicotinamide Metabolism	N1-methyl-2-pyridone-5-carboxamide	HMDB0004193	C05842	69698
	Nicotinate and Nicotinamide Metabolism	N1-methyl-4-pyridone-3-carboxamide	HMDB0004194	C05843	440810
	Pantothenate and CoA Metabolism	pantothenate	HMDB0000210	C00864	6613
	Pantothenate and CoA Metabolism	pantoate	HMDB0240389	C00522	5289105
	Tocopherol Metabolism	alpha-tocopherol	HMDB0001893	C02477	86472
	Tocopherol Metabolism	gamma-CEHC	HMDB0001931		133098
	Tocopherol Metabolism	gamma-CEHC glucuronide*			121596235
	Tocopherol Metabolism	gamma-tocopherol/beta-tocopherol	HMDB0006335,HMDB0001492	C14152,C02483
	Tocopherol Metabolism	delta-CEHC			35027084
	Vitamin A Metabolism	retinol (vitamin A)	HMDB0000305	C00473	445354
	Vitamin A Metabolism	beta-cryptoxanthin	HMDB0033844	C08591	5281235
	Vitamin A Metabolism	retinal	HMDB0001358	C00376	638015
	Vitamin A Metabolism	carotene diol (1)
	Vitamin A Metabolism	carotene diol (2)
	Vitamin A Metabolism	carotene diol (3)
	Vitamin B6 Metabolism	pyridoxal	HMDB0001545	C00250	1050
	Vitamin B6 Metabolism	pyridoxate	HMDB0000017	C00847	6723
Nucleotide	Purine and Pyrimidine Metabolism	methylphosphate	HMDB61711		13130
	Purine Metabolism, (Hypo)Xanthine/Inosine containing	hypoxanthine	HMDB0000157	C00262	790135398638
	Purine Metabolism, (Hypo)Xanthine/Inosine containing	inosine	HMDB0000195	C00294	6021
	Purine Metabolism, (Hypo)Xanthine/Inosine containing	allantoin	HMDB0000462	C02348,C01551,C02350	439714204439713
	Purine Metabolism, (Hypo)Xanthine/Inosine containing	xanthine	HMDB0000292	C00385	1188
	Purine Metabolism, (Hypo)Xanthine/Inosine containing	urate	HMDB0000289	C00366	1175
	Purine Metabolism, (Hypo)Xanthine/Inosine containing	xanthosine	HMDB0000299	C01762	64959
	Purine Metabolism, (Hypo)Xanthine/Inosine containing	N1-methylinosine	HMDB0002721		650095
	Purine Metabolism, Adenine containing	adenosine 5'-monophosphate (AMP)	HMDB0000045	C00020	6083
	Purine Metabolism, Adenine containing	adenine	HMDB0000034	C00147	190
	Purine Metabolism, Adenine containing	N1-methyladenosine	HMDB0003331	C02494	27476
	Purine Metabolism, Adenine containing	N6-carbamoylthreonyladenosine	HMDB0041623		161466
	Purine Metabolism, Adenine containing	N6-succinyladenosine	HMDB0000912		165243
	Purine Metabolism, Guanine containing	guanosine	HMDB0000133	C00387	6802
	Purine Metabolism, Guanine containing	N2,N2-dimethylguanosine	HMDB0004824		135501639
	Purine Metabolism, Guanine containing	7-methylguanine	HMDB0000897	C02242	135398679
	Purine Metabolism, Guanine containing	N2-methylguanosine	HMDB0005862		135501934
	Pyrimidine Metabolism, Cytidine containing	cytosine	HMDB0000630	C00380	597
	Pyrimidine Metabolism, Cytidine containing	N4-acetylcytidine	HMDB0005923		107461
	Pyrimidine Metabolism, Cytidine containing	3-methylcytidine	HMDB0240577		14237477
	Pyrimidine Metabolism, Cytidine containing	2'-O-methylcytidine			150971
	Pyrimidine Metabolism, Orotate containing	orotate	HMDB0000226	C00295	967
	Pyrimidine Metabolism, Orotate containing	dihydroorotate	HMDB03349	C00337	648
	Pyrimidine Metabolism, Orotate containing	orotidine	HMDB0000788		92751
	Pyrimidine Metabolism, Thymine containing	5,6-dihydrothymine	HMDB0000079	C00906	93556
	Pyrimidine Metabolism, Thymine containing	3-aminoisobutyrate	HMDB0002166	C05145	64956
	Pyrimidine Metabolism, Uracil containing	beta-alanine	HMDB0000056	C00099	239
	Pyrimidine Metabolism, Uracil containing	uridine	HMDB0000296	C00299	6029
	Pyrimidine Metabolism, Uracil containing	2'-deoxyuridine	HMDB0000012	C00526	13712
	Pyrimidine Metabolism, Uracil containing	pseudouridine	HMDB0000767	C02067	15047
	Pyrimidine Metabolism, Uracil containing	uracil	HMDB0000300	C00106	1174
	Pyrimidine Metabolism, Uracil containing	3-ureidopropionate	HMDB0000026	C02642	111
	Pyrimidine Metabolism, Uracil containing	5,6-dihydrouridine	HMDB0000497		94312
	Pyrimidine Metabolism, Uracil containing	3-(3-amino-3-carboxypropyl)uridine*			171198
	Pyrimidine Metabolism, Uracil containing	5-methyluridine (ribothymidine)	HMDB0000884		445408
	Pyrimidine Metabolism, Uracil containing	N-acetyl-beta-alanine	HMDB0061880	C01073	76406
	Pyrimidine Metabolism, Uracil containing	2'-O-methyluridine	HMDB0240328		102212
Peptide	Acetylated Peptides	phenylacetylglutamine	HMDB0006344	C04148	92258
	Acetylated Peptides	phenylacetylcarnitine			101724840
	Acetylated Peptides	phenylacetylglutamate	HMDB0059772		11579826
	Acetylated Peptides	4-hydroxyphenylacetylglutamine
	Dipeptide	glycylvaline	HMDB0028854		2724807
	Dipeptide	leucylalanine	HMDB0028922		81721
	Dipeptide	prolylglycine	HMDB0011178		6426709
	Fibrinogen Cleavage Peptide	fibrinopeptide A*			25081464
	Fibrinogen Cleavage Peptide	fibrinopeptide A, des-ala(1)*			132993922
	Fibrinogen Cleavage Peptide	fibrinopeptide A, phosphono-ser(3)*			132993923
	Fibrinogen Cleavage Peptide	fibrinopeptide A (5-16)*
	Fibrinogen Cleavage Peptide	fibrinopeptide A (7-16)*
	Fibrinogen Cleavage Peptide	fibrinopeptide A (3-15)*			25078015
	Fibrinogen Cleavage Peptide	fibrinopeptide A (2-15)*			25078015
	Fibrinogen Cleavage Peptide	fibrinopeptide A (3-16)*			25078015
	Fibrinogen Cleavage Peptide	fibrinopeptide A (4-15)*			25078015
	Fibrinogen Cleavage Peptide	fibrinopeptide A (8-16)*			25078015
	Fibrinogen Cleavage Peptide	fibrinopeptide B (1-13)*
	Fibrinogen Cleavage Peptide	fibrinopeptide B (1-12)*			16132131
	Fibrinogen Cleavage Peptide	fibrinopeptide B (1-11)*			16132131
	Fibrinogen Cleavage Peptide	fibrinopeptide B (1-9)*			16132131
	Gamma-glutamyl Amino Acid	gamma-glutamylglutamate	HMDB0011737	C05282	92865
	Gamma-glutamyl Amino Acid	gamma-glutamyltyrosine	HMDB0011741		94340
	Gamma-glutamyl Amino Acid	gamma-glutamylglutamine	HMDB0011738	C05283	150914
	Gamma-glutamyl Amino Acid	gamma-glutamylhistidine	HMDB0029151		7017195
	Gamma-glutamyl Amino Acid	gamma-glutamylleucine	HMDB0011171		151023
	Gamma-glutamyl Amino Acid	gamma-glutamylphenylalanine	HMDB0000594		111299
	Gamma-glutamyl Amino Acid	gamma-glutamylvaline	HMDB0011172		7015683
	Gamma-glutamyl Amino Acid	gamma-glutamyl-epsilon-lysine	HMDB0003869		7015685
	Gamma-glutamyl Amino Acid	gamma-glutamylglycine	HMDB0011667		100099
	Gamma-glutamyl Amino Acid	gamma-glutamyltryptophan	HMDB0029160		3989307
	Gamma-glutamyl Amino Acid	gamma-glutamylmethionine	HMDB0029155		7009567
	Gamma-glutamyl Amino Acid	gamma-glutamylthreonine	HMDB0029159		76078708
	Gamma-glutamyl Amino Acid	gamma-glutamylisoleucine*	HMDB0011170		22885096
	Gamma-glutamyl Amino Acid	gamma-glutamyl-2-aminobutyrate
	Gamma-glutamyl Amino Acid	gamma-glutamylalanine	HMDB0029142	C03738	440103
	Gamma-glutamyl Amino Acid	gamma-glutamylserine	HMDB0029158		22844748
	Gamma-glutamyl Amino Acid	gamma-glutamyl-alpha-lysine			65254
	Gamma-glutamyl Amino Acid	gamma-glutamylcitrulline*
	Modified Peptides	N,N-dimethyl-pro-pro
	Polypeptide	glu-gly-asn-val*
Xenobiotics	Bacterial/Fungal	N-methylpipecolate			11286529
	Benzoate Metabolism	2-hydroxyhippurate (salicylurate)	HMDB0000840	C07588	10253
	Benzoate Metabolism	benzoate	HMDB0001870	C00180	243
	Benzoate Metabolism	hippurate	HMDB0000714	C01586	464
	Benzoate Metabolism	p-cresol sulfate	HMDB0011635		4615423
	Benzoate Metabolism	4-hydroxyhippurate	HMDB0013678		151012
	Benzoate Metabolism	catechol sulfate	HMDB0059724		3083879
	Benzoate Metabolism	4-vinylphenol sulfate	HMDB0062775	C05627	6426766
	Benzoate Metabolism	4-ethylphenylsulfate	HMDB0062551	C13637	20822574
	Benzoate Metabolism	o-cresol sulfate	HMDB0011635		11615528
	Benzoate Metabolism	3-hydroxyhippurate	HMDB0006116		450268
	Benzoate Metabolism	4-methylcatechol sulfate	HMDB0240459		54104170
	Benzoate Metabolism	3-methyl catechol sulfate (1)			118431379
	Benzoate Metabolism	guaiacol sulfate	HMDB0060013		22473
	Benzoate Metabolism	methyl-4-hydroxybenzoate sulfate	HMDB0041646		10657183
	Benzoate Metabolism	4-ethylcatechol sulfate
	Benzoate Metabolism	4-allylcatechol sulfate
	Benzoate Metabolism	4-vinylcatechol sulfate
	Benzoate Metabolism	2-methoxyhydroquinone sulfate (1)
	Chemical	trizma acetate		C07182	16218782
	Chemical	triethanolamine	HMDB0032538	C06771	7618
	Chemical	ectoine	HMDB0240650	C06231	126041
	Chemical	sulfate*	HMDB01448	C00059	5152822
	Chemical	dimethyl sulfone	HMDB0004983	C11142	6213
	Chemical	O-sulfo-tyrosine	HMDB0155722		514186
	Chemical	4-hydroxychlorothalonil	HMDB0240624		34217
	Chemical	3-hydroxypyridine sulfate
	Chemical	6-hydroxyindole sulfate	HMDB0000682		122198196
	Chemical	thioproline	HMDB0062164		93176
	Chemical	perfluorooctanesulfonate (PFOS)	HMDB0059586	C18142	74483
	Chemical	perfluorooctanoate (PFOA)	HMDB0059587		9554
	Chemical	2-acrylamidoglycolic acid			92230
	Chemical	3,5-dichloro-2,6-dihydroxybenzoic acid			24721632
	Chemical	3-bromo-5-chloro-2,6-dihydroxybenzoic acid*			134581543
	Chemical	4-chlorobenzoic acid		C02370	6318
	Chemical	2,4-di-tert-butylphenol
	Drug - Analgesics, Anesthetics	4-acetamidophenol	HMDB0001859	C06804	1983
	Drug - Analgesics, Anesthetics	3-(N-acetyl-cystein-S-yl) acetaminophen			83967
	Drug - Analgesics, Anesthetics	4-acetaminophen sulfate	HMDB0059911	C06804	83939
	Drug - Analgesics, Anesthetics	4-acetamidophenylglucuronide	HMDB0010316		402266183944
	Drug - Analgesics, Anesthetics	2-hydroxyacetaminophen sulfate*	HMDB0062547		86290013
	Drug - Analgesics, Anesthetics	2-methoxyacetaminophen sulfate*	HMDB0062550		86290014
	Drug - Analgesics, Anesthetics	2-methoxyacetaminophen glucuronide*	HMDB0240215		121596203
	Drug - Analgesics, Anesthetics	3-(cystein-S-yl)acetaminophen*	HMDB0240217		171264
	Drug - Analgesics, Anesthetics	3-(methylthio)acetaminophen sulfate*
	Drug - Antibiotic	ofloxacin	HMDB0015296	D00453,C07321,DG00616	4583
	Drug - Antibiotic	fluconazole	HMDB0014342	C07002	3365
	Drug - Gastrointestinal	ondansetron	HMDB0005035	C07325	4595
	Drug - Neurological	gabapentin	HMDB0005015	D00332	3446
	Drug - Topical Agents	salicylate	HMDB0001895	C00805	338
	Drug - Topical Agents	2,6-dihydroxybenzoic acid	HMDB0013676		9338
	Food Component/Plant	gluconate	HMDB0000625	C00257	106903085666
	Food Component/Plant	phytanate	HMDB0000801	C01607	26840
	Food Component/Plant	methyl indole-3-acetate	HMDB0029738		74706
	Food Component/Plant	tartarate	HMDB0000956,HMDB0062642	C00552,C02107,C00898	444305875
	Food Component/Plant	2-isopropylmalate	HMDB0000402	C02504	77
	Food Component/Plant	quinate	HMDB0003072	C00296	6508
	Food Component/Plant	tartronate (hydroxymalonate)	HMDB0035227	C02287	45
	Food Component/Plant	erythritol	HMDB0002994	C00503	222285
	Food Component/Plant	piperine	HMDB0029377	C03882	638024
	Food Component/Plant	stachydrine	HMDB0004827	C10172	115244
	Food Component/Plant	homostachydrine*	HMDB0033433	C08283	441447
	Food Component/Plant	thymol sulfate	HMDB0062720	C09908	12456386
	Food Component/Plant	4-allylphenol sulfate			66633409
	Food Component/Plant	ergothioneine	HMDB0003045	C05570	5351619
	Food Component/Plant	2,3-dihydroxyisovalerate	HMDB0012141	C04039	677
	Food Component/Plant	alliin	HMDB0033592	C08265	87310
	Food Component/Plant	mannonate*			3246006
	Food Component/Plant	histidine betaine (hercynine)*	HMDB0029422		3083620
	Food Component/Plant	2-piperidinone	HMDB0011749		12665
	Food Component/Plant	indolin-2-one		C12312	321710
	Food Component/Plant	2-aminophenol sulfate	HMDB0061116		181670
	Food Component/Plant	S-allylcysteine	HMDB0034323		98280
	Food Component/Plant	N-acetylalliin
	Food Component/Plant	methyl glucopyranoside (alpha + beta)	HMDB0029965		4.45238e+16
	Food Component/Plant	2-keto-3-deoxy-gluconate	HMDB0001353	C00204	161227
	Food Component/Plant	trans-3,4-methyleneheptanoate
	Food Component/Plant	3-hydroxystachydrine*		C10151	46173781
	Food Component/Plant	3-formylindole	HMDB29737	C08493	10256
	Food Component/Plant	3-indoleglyoxylic acid			73863
	Food Component/Plant	ethyl beta-glucopyranoside	HMDB0029968		121667
	Food Component/Plant	glucuronide of piperine metabolite C17H21NO3 (4)*
	Food Component/Plant	sulfate of piperine metabolite C16H19NO3 (2)*
	Food Component/Plant	sulfate of piperine metabolite C16H19NO3 (3)*
	Food Component/Plant	dihydrocaffeate sulfate (2)
	Xanthine Metabolism	caffeine	HMDB0001847	C07481	2519
	Xanthine Metabolism	theophylline	HMDB0001889	C07130	2153
	Xanthine Metabolism	theobromine	HMDB0002825	C07480	5429
	Xanthine Metabolism	paraxanthine	HMDB0001860	C13747	4687
	Xanthine Metabolism	1,3-dimethylurate	HMDB0001857		70346
	Xanthine Metabolism	3-methylxanthine	HMDB0001886	C16357	70639
	Xanthine Metabolism	7-methylxanthine	HMDB0001991	C16353	68374
	Xanthine Metabolism	1,7-dimethylurate	HMDB0011103	C16356	91611
	Xanthine Metabolism	1-methylurate	HMDB0003099	C16359	69726
	Xanthine Metabolism	5-acetylamino-6-amino-3-methyluracil	HMDB0004400	C16366	88299
	Xanthine Metabolism	1-methylxanthine	HMDB0010738	C16358	80220
Partially Characterized Molecules	Partially Characterized Molecules	glutamine_degradant*
	Partially Characterized Molecules	glycine conjugate of C10H12O2*
	Partially Characterized Molecules	glycine conjugate of C10H14O2 (1)*
	Partially Characterized Molecules	glutamine conjugate of C7H12O2*
	Partially Characterized Molecules	glutamine conjugate of C6H10O2 (1)*
	Partially Characterized Molecules	glutamine conjugate of C6H10O2 (2)*
	Partially Characterized Molecules	metabolonic lactone sulfate
	Partially Characterized Molecules	pentose acid*	HMDB0000892	C00803	7991
	Partially Characterized Molecules	branched-chain, straight-chain, or cyclopropyl 10:1 fatty acid (1)*
	Partially Characterized Molecules	branched-chain, straight-chain, or cyclopropyl 10:1 fatty acid (2)*
	Partially Characterized Molecules	GlcNAc sulfate conjugate of C21H34O2 steroid*
	Partially Characterized Molecules	bilirubin degradation product, C16H18N2O5 (1)*
	Partially Characterized Molecules	bilirubin degradation product, C16H18N2O5 (2)*
	Partially Characterized Molecules	bilirubin degradation product, C17H18N2O4 (1)*
	Partially Characterized Molecules	bilirubin degradation product, C17H18N2O4 (2)*
	Partially Characterized Molecules	bilirubin degradation product, C17H18N2O4 (3)*
	Partially Characterized Molecules	bilirubin degradation product, C17H20N2O5 (1)*
	Partially Characterized Molecules	bilirubin degradation product, C17H20N2O5 (2)*
	Partially Characterized Molecules	bilirubin degradation product, C16H18N2O5 (3)*
	Partially Characterized Molecules	bilirubin degradation product, C16H18N2O5 (4)*
