# Supplementary material for: Loss of microbiota-derived protective metabolites after neutropenic fever
Source: Sci Rep. 2022 Apr 15;12:6244. doi: 10.1038/s41598-022-10282-0 (PMC9012881; doi:10.1038/s41598-022-10282-0)
Supplement: Supplementary file 5 — Supplementary Information 5. [file 41598_2022_10282_MOESM5_ESM.xls]

## Sheet: volcano
Supplementary data 2: Serum metabolites significantly different between pre- and post-NF samples
Compounds in column A for which no authentic standards were available for confirmation are marked with * after the compound name to designate these as Metabolomics Standards Initiative level 2/3
Metabolites were assigned to pathways based on three publicly available key chemical information resources: PubChem, HMDB and KEGG
Fold change and log2 (fold change) were post- vs. pre-NF
p values are from Welch's two-sample t-test. q values are derived from p values after FDR correction for multiple testing. q<0.05 was considered significant
Color coding is column E: blue and red represent decreased and increased levels in post- vs. pre-NF samples, respectively
Color coding in column G: darker colors indicates more significant values
metabolite	pathway	subpathway	foldchange	log2 foldchange	p	q
hydroxypalmitoyl sphingomyelin (d18:1/16:0(OH))*	Lipid	Sphingomyelins	1.52534	0.609133	3.2629e-16	2.84525e-13
glutarylcarnitine (C5-DC)	Amino Acid	Lysine Metabolism	0.562	-0.831359	4.23136e-14	1.84487e-11
citrulline	Amino Acid	Urea cycle; Arginine and Proline Metabolism	0.640738	-0.642194	4.18519e-12	7.59379e-10
urate	Nucleotide	Purine Metabolism, (Hypo)Xanthine/Inosine containing	0.666713	-0.584862	4.35424e-12	7.59379e-10
gamma-glutamylcitrulline*	Peptide	Gamma-glutamyl Amino Acid	0.570169	-0.810539	2.91119e-12	7.59379e-10
fibrinopeptide A, phosphono-ser(3)*	Peptide	Fibrinogen Cleavage Peptide	1.96274	0.972865	8.46806e-12	1.23069e-09
arachidonoylcarnitine (C20:4)	Lipid	Fatty Acid Metabolism (Acyl Carnitine, Polyunsaturated)	0.553316	-0.853824	1.04047e-11	1.29612e-09
lysine	Amino Acid	Lysine Metabolism	0.807093	-0.309193	2.12901e-11	2.06277e-09
mannose	Carbohydrate	Fructose, Mannose and Galactose Metabolism	1.393	0.478192	1.90728e-11	2.06277e-09
guanidinoacetate	Amino Acid	Creatine Metabolism	0.551505	-0.858554	6.62552e-11	5.77746e-09
glycochenodeoxycholate 3-sulfate	Lipid	Primary Bile Acid Metabolism	3.19508	1.67585	1.62581e-10	1.28883e-08
retinol (vitamin A)	Cofactors and Vitamins	Vitamin A Metabolism	0.678322	-0.559958	2.89508e-10	2.10376e-08
2-palmitoyl-GPC (16:0)*	Lipid	Lysophospholipid	0.704364	-0.505608	6.13053e-10	4.11217e-08
homostachydrine*	Xenobiotics	Food Component/Plant	0.494462	-1.01607	8.30622e-10	5.17359e-08
3-indoxyl sulfate	Amino Acid	Tryptophan Metabolism	0.391846	-1.35164	1.08037e-09	6.28053e-08
1-palmitoyl-GPC (16:0)	Lipid	Lysophospholipid	0.817684	-0.290385	1.7401e-09	9.48354e-08
1-(1-enyl-palmitoyl)-GPC (P-16:0)*	Lipid	Lysoplasmalogen	0.630887	-0.664548	1.89248e-09	9.70728e-08
sulfate*	Xenobiotics	Chemical	0.78956	-0.34088	2.07468e-09	1.00507e-07
glycerol 3-phosphate	Lipid	Glycerolipid Metabolism	0.65712	-0.605771	2.7824e-09	1.21313e-07
N-palmitoyl-sphingadienine (d18:2/16:0)*	Lipid	Ceramides	1.33652	0.418485	2.77474e-09	1.21313e-07
2,6-dihydroxybenzoic acid	Xenobiotics	Drug - Topical Agents	0.38193	-1.38862	3.99262e-09	1.65789e-07
6-hydroxyindole sulfate	Xenobiotics	Chemical	0.35427	-1.49708	4.80685e-09	1.90526e-07
alpha-hydroxyisovalerate	Amino Acid	Leucine, Isoleucine and Valine Metabolism	1.40724	0.49287	5.01276e-08	1.8213e-06
3-carboxy-4-methyl-5-pentyl-2-furanpropionate (3-CMPFP)*	Lipid	Fatty Acid, Dicarboxylate	0.624888	-0.67833	5.00406e-08	1.8213e-06
gamma-glutamyl-alpha-lysine	Peptide	Gamma-glutamyl Amino Acid	0.72627	-0.461422	5.64454e-08	1.96882e-06
p-cresol sulfate	Xenobiotics	Benzoate Metabolism	0.338648	-1.56214	8.16919e-08	2.73982e-06
indoleacetate	Amino Acid	Tryptophan Metabolism	0.513702	-0.960998	9.13466e-08	2.95016e-06
cysteinylglycine	Amino Acid	Glutathione Metabolism	1.80082	0.848655	1.0389e-07	3.12387e-06
sphingomyelin (d18:2/16:0, d18:1/16:1)*	Lipid	Sphingomyelins	1.18927	0.250074	1.02593e-07	3.12387e-06
homoarginine	Amino Acid	Urea cycle; Arginine and Proline Metabolism	0.585505	-0.772247	1.23929e-07	3.48601e-06
methionine sulfone	Amino Acid	Methionine, Cysteine, SAM and Taurine Metabolism	0.57707	-0.793182	1.20352e-07	3.48601e-06
indolin-2-one	Xenobiotics	Food Component/Plant	0.436927	-1.19454	1.32338e-07	3.6062e-06
aspartate	Amino Acid	Alanine and Aspartate Metabolism	1.54048	0.623377	1.83813e-07	4.85711e-06
gamma-glutamyltryptophan	Peptide	Gamma-glutamyl Amino Acid	0.741522	-0.431439	2.3922e-07	5.95998e-06
1-(1-enyl-stearoyl)-GPE (P-18:0)*	Lipid	Lysoplasmalogen	0.741658	-0.431174	2.34457e-07	5.95998e-06
N-formylmethionine	Amino Acid	Methionine, Cysteine, SAM and Taurine Metabolism	0.736941	-0.440379	2.66159e-07	6.44697e-06
O-sulfo-tyrosine	Xenobiotics	Chemical	0.628492	-0.670034	2.7643e-07	6.51479e-06
eicosenedioate (C20:1-DC)*	Lipid	Fatty Acid, Dicarboxylate	0.731081	-0.451897	3.16979e-07	7.27384e-06
behenoyl sphingomyelin (d18:1/22:0)*	Lipid	Sphingomyelins	1.22669	0.294776	3.43471e-07	7.67966e-06
2-aminophenol sulfate	Xenobiotics	Food Component/Plant	0.322063	-1.63459	3.86314e-07	8.42165e-06
4-methylcatechol sulfate	Xenobiotics	Benzoate Metabolism	0.337646	-1.56642	4.40326e-07	9.36498e-06
indolepropionate	Amino Acid	Tryptophan Metabolism	0.222191	-2.17013	6.03742e-07	1.25348e-05
1-methylhistidine	Amino Acid	Histidine Metabolism	0.693129	-0.528805	7.26977e-07	1.44074e-05
5-methyluridine (ribothymidine)	Nucleotide	Pyrimidine Metabolism, Uracil containing	0.807891	-0.307767	7.20195e-07	1.44074e-05
asparagine	Amino Acid	Alanine and Aspartate Metabolism	0.810519	-0.303082	8.60092e-07	1.66667e-05
gamma-glutamylglycine	Peptide	Gamma-glutamyl Amino Acid	0.692321	-0.530487	9.27198e-07	1.75764e-05
cortisol	Lipid	Corticosteroids	2.09714	1.06842	1.01217e-06	1.8779e-05
1-(1-enyl-palmitoyl)-GPE (P-16:0)*	Lipid	Lysoplasmalogen	0.776426	-0.36508	1.07442e-06	1.93694e-05
taurochenodeoxycholic acid 3-sulfate	Lipid	Secondary Bile Acid Metabolism	7.80523	2.96444	1.08842e-06	1.93694e-05
1-(1-enyl-palmitoyl)-2-arachidonoyl-GPC (P-16:0/20:4)*	Lipid	Plasmalogen	0.783904	-0.35125	1.22811e-06	2.14183e-05
glutamine	Amino Acid	Glutamate Metabolism	0.844649	-0.243577	1.58544e-06	2.71078e-05
3-hydroxy-2-ethylpropionate	Amino Acid	Leucine, Isoleucine and Valine Metabolism	0.684996	-0.545832	1.75956e-06	2.95065e-05
3-formylindole	Xenobiotics	Food Component/Plant	0.725285	-0.463381	1.81457e-06	2.98548e-05
1-linoleoyl-GPC (18:2)	Lipid	Lysophospholipid	0.788682	-0.342484	1.86115e-06	3.00541e-05
1,5-anhydroglucitol (1,5-AG)	Carbohydrate	Glycolysis, Gluconeogenesis, and Pyruvate Metabolism	0.677523	-0.561658	2.01438e-06	3.16282e-05
glycosyl ceramide (d18:1/20:0, d16:1/22:0)*	Lipid	Hexosylceramides (HCER)	0.738492	-0.437346	2.03117e-06	3.16282e-05
N-carbamoylalanine	Amino Acid	Alanine and Aspartate Metabolism	0.496268	-1.01081	2.08089e-06	3.18339e-05
ofloxacin	Xenobiotics	Drug - Antibiotic	0.330085	-1.59909	2.23236e-06	3.31176e-05
indoleacetylglutamine	Amino Acid	Tryptophan Metabolism	0.35676	-1.48697	2.24075e-06	3.31176e-05
hippurate	Xenobiotics	Benzoate Metabolism	0.381742	-1.38933	2.29926e-06	3.34159e-05
butyrate/isobutyrate (4:0)	Lipid	Short Chain Fatty Acid	0.699518	-0.515568	2.64135e-06	3.77584e-05
1-linoleoyl-2-arachidonoyl-GPC (18:2/20:4n6)*	Lipid	Phosphatidylcholine (PC)	0.797956	-0.325619	2.70352e-06	3.80237e-05
16-hydroxypalmitate	Lipid	Fatty Acid, Monohydroxy	0.708799	-0.496552	2.77038e-06	3.83455e-05
1-linoleoyl-GPE (18:2)*	Lipid	Lysophospholipid	0.72714	-0.459694	2.92925e-06	3.9911e-05
methyl indole-3-acetate	Xenobiotics	Food Component/Plant	0.529444	-0.917449	3.0069e-06	4.03387e-05
ceramide (d18:1/14:0, d16:1/16:0)*	Lipid	Ceramides	1.27752	0.353343	3.10732e-06	4.10543e-05
deoxycarnitine	Lipid	Carnitine Metabolism	0.757386	-0.400899	3.24065e-06	4.21768e-05
choline phosphate	Lipid	Phospholipid Metabolism	0.657992	-0.603857	3.55105e-06	4.5537e-05
GlcNAc sulfate conjugate of C21H34O2 steroid*	Partially Characterized Molecules	Partially Characterized Molecules	2.57936	1.36701	3.76288e-06	4.75541e-05
myo-inositol	Lipid	Inositol Metabolism	0.662524	-0.593955	3.96568e-06	4.87052e-05
choline	Lipid	Phospholipid Metabolism	0.812267	-0.299975	3.94704e-06	4.87052e-05
lactosyl-N-nervonoyl-sphingosine (d18:1/24:1)*	Lipid	Lactosylceramides (LCER)	0.343907	-1.53991	5.77426e-06	6.99327e-05
fibrinopeptide A (5-16)*	Peptide	Fibrinogen Cleavage Peptide	1.35318	0.436351	6.57591e-06	7.85506e-05
linoleoylcarnitine (C18:2)*	Lipid	Fatty Acid Metabolism (Acyl Carnitine, Polyunsaturated)	0.746308	-0.422158	7.0572e-06	8.31605e-05
4-cholesten-3-one	Lipid	Sterol	1.25507	0.327773	7.60602e-06	8.84326e-05
gamma-glutamylglutamine	Peptide	Gamma-glutamyl Amino Acid	0.813377	-0.298004	8.2214e-06	9.43297e-05
fibrinopeptide A (3-16)*	Peptide	Fibrinogen Cleavage Peptide	1.41975	0.505638	8.37817e-06	9.488e-05
margaroylcarnitine (C17)*	Lipid	Fatty Acid Metabolism (Acyl Carnitine, Long Chain Saturated)	0.671325	-0.574916	9.47729e-06	0.000105951
isovalerate (i5:0)	Amino Acid	Leucine, Isoleucine and Valine Metabolism	0.706071	-0.502115	1.02448e-05	0.000113082
6-bromotryptophan	Amino Acid	Tryptophan Metabolism	0.620374	-0.688789	1.09031e-05	0.000118844
glucuronide of piperine metabolite C17H21NO3 (4)*	Xenobiotics	Food Component/Plant	0.445313	-1.16711	1.13474e-05	0.000122159
gamma-glutamylhistidine	Peptide	Gamma-glutamyl Amino Acid	0.708708	-0.496737	1.28243e-05	0.000136376
isovalerylcarnitine (C5)	Amino Acid	Leucine, Isoleucine and Valine Metabolism	0.694922	-0.525076	1.31638e-05	0.000138299
gamma-glutamyltyrosine	Peptide	Gamma-glutamyl Amino Acid	0.797446	-0.326541	1.34467e-05	0.00013959
3-(cystein-S-yl)acetaminophen*	Xenobiotics	Drug - Analgesics, Anesthetics	3.01871	1.59393	1.39153e-05	0.000142755
dihydroorotate	Nucleotide	Pyrimidine Metabolism, Orotate containing	0.366342	-1.44874	1.49102e-05	0.000149445
1-methyl-5-imidazoleacetate	Amino Acid	Histidine Metabolism	0.562506	-0.830059	1.49008e-05	0.000149445
1-(1-enyl-oleoyl)-GPE (P-18:1)*	Lipid	Lysoplasmalogen	0.740927	-0.432596	1.58471e-05	0.000157031
dimethylarginine (SDMA + ADMA)	Amino Acid	Urea cycle; Arginine and Proline Metabolism	0.740992	-0.432469	1.65301e-05	0.000161958
N6-methyllysine	Amino Acid	Lysine Metabolism	0.646914	-0.628354	1.74024e-05	0.00016861
oleoyl ethanolamide	Lipid	Endocannabinoid	1.35793	0.441411	1.81053e-05	0.000171607
N,N-dimethyl-pro-pro	Peptide	Modified Peptides	0.719985	-0.473962	1.80722e-05	0.000171607
anthranilate	Amino Acid	Tryptophan Metabolism	0.667356	-0.583472	1.97702e-05	0.0001834
trigonelline (N'-methylnicotinate)	Cofactors and Vitamins	Nicotinate and Nicotinamide Metabolism	0.52175	-0.938568	1.97064e-05	0.0001834
histidine	Amino Acid	Histidine Metabolism	0.815307	-0.294584	2.11479e-05	0.000192094
sphingomyelin (d18:1/22:2, d18:2/22:1, d16:1/24:2)*	Lipid	Sphingomyelins	1.18327	0.242781	2.09379e-05	0.000192094
N-acetylthreonine	Amino Acid	Glycine, Serine and Threonine Metabolism	0.740033	-0.434339	2.16958e-05	0.000195038
5,6-dihydrothymine	Nucleotide	Pyrimidine Metabolism, Thymine containing	0.392528	-1.34913	2.39444e-05	0.000213056
palmitoyl-sphingosine-phosphoethanolamine (d18:1/16:0)	Lipid	Ceramide PEs	1.17051	0.227132	2.54232e-05	0.00022393
gamma-tocopherol/beta-tocopherol	Cofactors and Vitamins	Tocopherol Metabolism	1.36502	0.448923	2.80588e-05	0.000244672
1-oleoyl-GPC (18:1)	Lipid	Lysophospholipid	0.842388	-0.247443	2.85433e-05	0.000246434
N-stearoyl-sphingosine (d18:1/18:0)*	Lipid	Ceramides	1.26843	0.343046	3.5652e-05	0.000301831
1-arachidonoyl-GPC (20:4n6)*	Lipid	Lysophospholipid	0.811474	-0.301383	3.56084e-05	0.000301831
N6,N6-dimethyllysine	Amino Acid	Lysine Metabolism	0.581925	-0.781096	4.32382e-05	0.000360783
fibrinopeptide B (1-11)*	Peptide	Fibrinogen Cleavage Peptide	1.45547	0.541489	4.34429e-05	0.000360783
N6-acetyllysine	Amino Acid	Lysine Metabolism	0.684822	-0.546199	4.40732e-05	0.000361457
lactosyl-N-behenoyl-sphingosine (d18:1/22:0)*	Lipid	Lactosylceramides (LCER)	0.697336	-0.520074	4.4353e-05	0.000361457
homocitrulline	Amino Acid	Urea cycle; Arginine and Proline Metabolism	0.582053	-0.780777	4.67296e-05	0.000377299
N-acetylalanine	Amino Acid	Alanine and Aspartate Metabolism	0.8046	-0.313657	5.01114e-05	0.000393668
1-palmitoyl-2-oleoyl-GPE (16:0/18:1)	Lipid	Phosphatidylethanolamine (PE)	1.3766	0.461105	4.97288e-05	0.000393668
1-arachidonoyl-GPE (20:4n6)*	Lipid	Lysophospholipid	0.811112	-0.302027	4.92105e-05	0.000393668
stearoylcarnitine (C18)	Lipid	Fatty Acid Metabolism (Acyl Carnitine, Long Chain Saturated)	0.748905	-0.417146	5.155e-05	0.000397802
glycocholenate sulfate*	Lipid	Secondary Bile Acid Metabolism	1.87358	0.905796	5.12281e-05	0.000397802
glycosyl-N-stearoyl-sphingosine (d18:1/18:0)	Lipid	Hexosylceramides (HCER)	0.743909	-0.426801	5.27189e-05	0.000403253
taurocholenate sulfate*	Lipid	Secondary Bile Acid Metabolism	3.4891	1.80286	5.37674e-05	0.000407697
lactosyl-N-palmitoyl-sphingosine (d18:1/16:0)	Lipid	Lactosylceramides (LCER)	0.35617	-1.48936	5.61693e-05	0.000422238
gamma-glutamyl-epsilon-lysine	Peptide	Gamma-glutamyl Amino Acid	0.598882	-0.739656	5.88997e-05	0.000436644
glycosyl ceramide (d18:1/23:1, d17:1/24:1)*	Lipid	Hexosylceramides (HCER)	0.519243	-0.945518	5.90872e-05	0.000436644
uridine	Nucleotide	Pyrimidine Metabolism, Uracil containing	0.739469	-0.435438	6.05813e-05	0.000443924
linoleoyl ethanolamide	Lipid	Endocannabinoid	1.6021	0.679963	6.19517e-05	0.000450183
ximenoylcarnitine (C26:1)*	Lipid	Fatty Acid Metabolism (Acyl Carnitine, Monounsaturated)	0.537602	-0.895389	6.28485e-05	0.000452925
tyramine O-sulfate	Amino Acid	Tyrosine Metabolism	3.34351	1.74136	6.40986e-05	0.000458147
fibrinopeptide B (1-9)*	Peptide	Fibrinogen Cleavage Peptide	1.94881	0.962593	7.1102e-05	0.000504073
palmitoylcarnitine (C16)	Lipid	Fatty Acid Metabolism (Acyl Carnitine, Long Chain Saturated)	0.786113	-0.347192	7.61515e-05	0.000535517
N-palmitoyl-sphinganine (d18:0/16:0)	Lipid	Dihydroceramides	1.25809	0.331234	7.81457e-05	0.000545145
glutarate (C5-DC)	Lipid	Fatty Acid, Dicarboxylate	0.345511	-1.5332	7.89498e-05	0.000546383
creatinine	Amino Acid	Creatine Metabolism	0.876202	-0.190664	9.05961e-05	0.000617186
malonate	Lipid	Fatty Acid Synthesis	0.803736	-0.315206	8.99726e-05	0.000617186
glycerophosphoethanolamine	Lipid	Phospholipid Metabolism	0.83961	-0.252209	9.13123e-05	0.000617243
fibrinopeptide A (7-16)*	Peptide	Fibrinogen Cleavage Peptide	1.41939	0.50527	9.79161e-05	0.000656791
pregnenediol disulfate (C21H34O8S2)*	Lipid	Pregnenolone Steroids	1.4845	0.569973	0.000102562	0.00068228
1,2-dipalmitoyl-GPE (16:0/16:0)*	Lipid	Phosphatidylethanolamine (PE)	1.56285	0.644184	0.000103281	0.00068228
2-aminobutyrate	Amino Acid	Glutathione Metabolism	0.78465	-0.349879	0.000105492	0.000691649
hypoxanthine	Nucleotide	Purine Metabolism, (Hypo)Xanthine/Inosine containing	0.64044	-0.642864	0.000108923	0.000703563
1-stearoyl-2-oleoyl-GPE (18:0/18:1)	Lipid	Phosphatidylethanolamine (PE)	1.38173	0.466475	0.000108646	0.000703563
glycerophosphorylcholine (GPC)	Lipid	Phospholipid Metabolism	0.833099	-0.26344	0.000111401	0.000704014
N-acetylarginine	Amino Acid	Urea cycle; Arginine and Proline Metabolism	0.685047	-0.545726	0.000111415	0.000704014
phenol sulfate	Amino Acid	Tyrosine Metabolism	0.426916	-1.22798	0.000110718	0.000704014
xanthine	Nucleotide	Purine Metabolism, (Hypo)Xanthine/Inosine containing	0.365214	-1.45319	0.000112976	0.0007057
isobutyrylcarnitine (C4)	Amino Acid	Leucine, Isoleucine and Valine Metabolism	0.681178	-0.553896	0.0001133	0.0007057
oxalate (ethanedioate)	Cofactors and Vitamins	Ascorbate and Aldarate Metabolism	0.77001	-0.377051	0.000128316	0.000793559
5-hydroxyhexanoate	Lipid	Fatty Acid, Monohydroxy	0.682752	-0.550567	0.000130293	0.000795087
fibrinopeptide A*	Peptide	Fibrinogen Cleavage Peptide	1.66598	0.736374	0.000131299	0.000795087
hydroxy-N6,N6,N6-trimethyllysine*	Amino Acid	Lysine Metabolism	0.651808	-0.617482	0.000131229	0.000795087
uracil	Nucleotide	Pyrimidine Metabolism, Uracil containing	0.622573	-0.683686	0.000135576	0.000815326
threonate	Cofactors and Vitamins	Ascorbate and Aldarate Metabolism	0.739347	-0.435676	0.000139045	0.000830463
N1-methyl-2-pyridone-5-carboxamide	Cofactors and Vitamins	Nicotinate and Nicotinamide Metabolism	0.568816	-0.813967	0.000141383	0.000834201
gamma-glutamylisoleucine*	Peptide	Gamma-glutamyl Amino Acid	0.732998	-0.448119	0.000141585	0.000834201
carotene diol (1)	Cofactors and Vitamins	Vitamin A Metabolism	0.74801	-0.41887	0.000144047	0.000843015
N-delta-acetylornithine	Amino Acid	Urea cycle; Arginine and Proline Metabolism	0.696662	-0.521469	0.000152812	0.000888345
cystine	Amino Acid	Methionine, Cysteine, SAM and Taurine Metabolism	0.846644	-0.240173	0.00015388	0.000888629
beta-sitosterol	Lipid	Sterol	2.98779	1.57908	0.000166925	0.000956338
1-palmitoleoyl-GPC (16:1)*	Lipid	Lysophospholipid	0.79221	-0.336045	0.000167798	0.000956338
N-acetylcitrulline	Amino Acid	Urea cycle; Arginine and Proline Metabolism	0.429179	-1.22035	0.000170675	0.000966417
carnitine	Lipid	Carnitine Metabolism	0.865559	-0.208296	0.000172892	0.000972659
4-hydroxyhippurate	Xenobiotics	Benzoate Metabolism	0.449116	-1.15484	0.000174834	0.000977275
phenylacetylglutamine	Peptide	Acetylated Peptides	0.543911	-0.878557	0.000179233	0.000995486
gamma-glutamylleucine	Peptide	Gamma-glutamyl Amino Acid	0.796018	-0.329127	0.000185419	0.00102333
glycosyl ceramide (d18:2/24:1, d18:1/24:2)*	Lipid	Hexosylceramides (HCER)	0.683562	-0.548857	0.000187731	0.00102957
eicosanedioate (C20-DC)	Lipid	Fatty Acid, Dicarboxylate	0.743724	-0.427161	0.00019831	0.00108079
N-palmitoyl-heptadecasphingosine (d17:1/16:0)*	Lipid	Ceramides	1.23328	0.302498	0.000204174	0.0010994
fibrinopeptide A (8-16)*	Peptide	Fibrinogen Cleavage Peptide	1.39302	0.478221	0.000204246	0.0010994
3-hydroxyhippurate	Xenobiotics	Benzoate Metabolism	0.340196	-1.55556	0.000207629	0.00111075
alanine	Amino Acid	Alanine and Aspartate Metabolism	0.827986	-0.272322	0.000212791	0.00113142
perfluorooctanoate (PFOA)	Xenobiotics	Chemical	0.499626	-1.00108	0.0002208	0.00116689
campesterol	Lipid	Sterol	1.65871	0.730058	0.00022516	0.00118277
N2-acetyl,N6-methyllysine	Amino Acid	Lysine Metabolism	0.519701	-0.944245	0.000227225	0.00118647
glycine	Amino Acid	Glycine, Serine and Threonine Metabolism	0.81882	-0.288382	0.00023365	0.00121275
arachidonoylcholine	Lipid	Fatty Acid Metabolism (Acyl Choline)	0.699565	-0.515471	0.000240431	0.00124057
ascorbic acid 2-sulfate	Cofactors and Vitamins	Ascorbate and Aldarate Metabolism	0.764907	-0.386644	0.000251694	0.00129104
2-methoxyhydroquinone sulfate (1)	Xenobiotics	Benzoate Metabolism	0.509866	-0.971809	0.000278559	0.00142049
trimethylamine N-oxide	Lipid	Phospholipid Metabolism	0.461969	-1.11413	0.000285237	0.00144174
retinal	Cofactors and Vitamins	Vitamin A Metabolism	0.708015	-0.498147	0.000286033	0.00144174
sphingomyelin (d18:1/22:1, d18:2/22:0, d16:1/24:1)*	Lipid	Sphingomyelins	1.12916	0.175253	0.000303728	0.00152213
1-palmitoyl-GPE (16:0)	Lipid	Lysophospholipid	0.823766	-0.279694	0.000313487	0.00156206
1-methylxanthine	Xenobiotics	Xanthine Metabolism	0.500633	-0.998175	0.000331072	0.00164031
glucuronate	Carbohydrate	Aminosugar Metabolism	1.52437	0.608218	0.000339343	0.00167179
8-methoxykynurenate	Amino Acid	Tryptophan Metabolism	0.549425	-0.864005	0.00036086	0.00176781
cerotoylcarnitine (C26)*	Lipid	Fatty Acid Metabolism (Acyl Carnitine, Long Chain Saturated)	0.49843	-1.00454	0.000386311	0.00188192
2'-deoxyuridine	Nucleotide	Pyrimidine Metabolism, Uracil containing	0.562819	-0.829257	0.000390045	0.00188955
3-indoleglyoxylic acid	Xenobiotics	Food Component/Plant	0.687632	-0.540292	0.000420841	0.00202748
xanthosine	Nucleotide	Purine Metabolism, (Hypo)Xanthine/Inosine containing	0.423334	-1.24013	0.000437417	0.00208174
cysteine-glutathione disulfide	Amino Acid	Glutathione Metabolism	0.555752	-0.847487	0.000439266	0.00208174
5alpha-androstan-3alpha,17beta-diol monosulfate (1)	Lipid	Androgenic Steroids	2.09995	1.07035	0.000435845	0.00208174
glycerophosphoinositol*	Lipid	Phospholipid Metabolism	1.37072	0.454939	0.000461776	0.00217659
bilirubin degradation product, C16H18N2O5 (1)*	Partially Characterized Molecules	Partially Characterized Molecules	1.91337	0.936113	0.00046515	0.0021807
5alpha-androstan-3alpha,17beta-diol disulfate	Lipid	Androgenic Steroids	3.72779	1.89832	0.000480458	0.00224042
gamma-glutamyl-2-aminobutyrate	Peptide	Gamma-glutamyl Amino Acid	0.718123	-0.477698	0.000494823	0.00229514
palmitoylcholine	Lipid	Fatty Acid Metabolism (Acyl Choline)	0.714745	-0.4845	0.000501387	0.00230753
N,N,N-trimethyl-alanylproline betaine (TMAP)	Amino Acid	Urea cycle; Arginine and Proline Metabolism	0.662011	-0.595072	0.000502788	0.00230753
sphingomyelin (d18:1/14:0, d16:1/16:0)*	Lipid	Sphingomyelins	1.13412	0.181579	0.000513406	0.00233172
sphingomyelin (d18:1/20:2, d18:2/20:1, d16:1/22:2)*	Lipid	Sphingomyelins	1.21093	0.276116	0.000511722	0.00233172
3-bromo-5-chloro-2,6-dihydroxybenzoic acid*	Xenobiotics	Chemical	0.831506	-0.266202	0.000556077	0.00251243
threonine	Amino Acid	Glycine, Serine and Threonine Metabolism	0.812809	-0.299011	0.000578804	0.00260164
fluconazole	Xenobiotics	Drug - Antibiotic	0.496559	-1.00996	0.000589257	0.00263504
pregnenetriol sulfate*	Lipid	Pregnenolone Steroids	1.50281	0.587663	0.000633521	0.00281852
N-acetylcarnosine	Amino Acid	Histidine Metabolism	0.736807	-0.440641	0.000650638	0.00287998
tigloylglycine	Amino Acid	Leucine, Isoleucine and Valine Metabolism	0.643074	-0.636942	0.000673181	0.00296472
pregnenediol sulfate (C21H34O5S)*	Lipid	Pregnenolone Steroids	1.61821	0.694397	0.000694335	0.00304251
glu-gly-asn-val*	Peptide	Polypeptide	2.02198	1.01577	0.000700844	0.00305568
3-methylcytidine	Nucleotide	Pyrimidine Metabolism, Cytidine containing	1.21277	0.278311	0.000719686	0.00312222
tiglylcarnitine (C5:1-DC)	Amino Acid	Leucine, Isoleucine and Valine Metabolism	0.599379	-0.738459	0.000746184	0.00318249
2-methoxyacetaminophen sulfate*	Xenobiotics	Drug - Analgesics, Anesthetics	2.59703	1.37686	0.000748178	0.00318249
arabonate/xylonate	Carbohydrate	Pentose Metabolism	0.73307	-0.447977	0.000744583	0.00318249
4-vinylcatechol sulfate	Xenobiotics	Benzoate Metabolism	5.77301	2.52932	0.000748152	0.00318249
N-acetylserine	Amino Acid	Glycine, Serine and Threonine Metabolism	0.692655	-0.529792	0.000795365	0.00336679
citrate	Energy	TCA Cycle	0.850548	-0.233536	0.000818094	0.00344627
1-(1-enyl-stearoyl)-2-arachidonoyl-GPE (P-18:0/20:4)*	Lipid	Plasmalogen	0.819416	-0.287333	0.000824011	0.00345451
trans-4-hydroxyproline	Amino Acid	Urea cycle; Arginine and Proline Metabolism	0.822474	-0.281957	0.000831955	0.00347112
proline	Amino Acid	Urea cycle; Arginine and Proline Metabolism	0.831175	-0.266775	0.000837891	0.00347924
arabitol/xylitol	Carbohydrate	Pentose Metabolism	0.805926	-0.311281	0.000863705	0.00356943
gamma-glutamylthreonine	Peptide	Gamma-glutamyl Amino Acid	0.792073	-0.336294	0.00087148	0.00358458
docosahexaenoylcholine	Lipid	Fatty Acid Metabolism (Acyl Choline)	0.679248	-0.55799	0.000885542	0.00362532
epiandrosterone sulfate	Lipid	Androgenic Steroids	0.550459	-0.861294	0.000895922	0.00365067
androstenediol (3beta,17beta) monosulfate (1)	Lipid	Androgenic Steroids	1.57599	0.656259	0.00106959	0.00433805
tryptophan	Amino Acid	Tryptophan Metabolism	0.906256	-0.142009	0.00110441	0.00445853
1,2-dipalmitoyl-GPC (16:0/16:0)	Lipid	Phosphatidylcholine (PC)	1.13236	0.179339	0.00113148	0.00454677
2-hydroxylaurate	Lipid	Fatty Acid, Monohydroxy	0.783504	-0.351987	0.00114456	0.00457826
5-dodecenoylcarnitine (C12:1)	Lipid	Fatty Acid Metabolism (Acyl Carnitine, Monounsaturated)	1.31096	0.390626	0.00116883	0.00465397
dimethyl sulfone	Xenobiotics	Chemical	0.659726	-0.60006	0.00118734	0.00469454
eicosenoylcarnitine (C20:1)*	Lipid	Fatty Acid Metabolism (Acyl Carnitine, Monounsaturated)	0.75507	-0.405318	0.00118979	0.00469454
2-aminoadipate	Amino Acid	Lysine Metabolism	0.770983	-0.37523	0.0011967	0.00470056
1-stearoyl-GPC (18:0)	Lipid	Lysophospholipid	0.881185	-0.182483	0.00127602	0.00496737
3,5-dichloro-2,6-dihydroxybenzoic acid	Xenobiotics	Chemical	0.845578	-0.24199	0.00127287	0.00496737
allantoin	Nucleotide	Purine Metabolism, (Hypo)Xanthine/Inosine containing	0.684447	-0.546989	0.00134428	0.00519112
4-acetamidophenol	Xenobiotics	Drug - Analgesics, Anesthetics	2.58341	1.36928	0.00135136	0.00519112
3-methylglutaconate	Amino Acid	Leucine, Isoleucine and Valine Metabolism	0.698751	-0.51715	0.00134656	0.00519112
pantothenate	Cofactors and Vitamins	Pantothenate and CoA Metabolism	0.712677	-0.488679	0.0013981	0.00534712
fumarate	Energy	TCA Cycle	0.826243	-0.275362	0.0014059	0.00535349
2-hydroxy-3-methylvalerate	Amino Acid	Leucine, Isoleucine and Valine Metabolism	1.32449	0.405442	0.00146961	0.00554883
fibrinopeptide B (1-13)*	Peptide	Fibrinogen Cleavage Peptide	1.22384	0.291414	0.00146993	0.00554883
methionine sulfoxide	Amino Acid	Methionine, Cysteine, SAM and Taurine Metabolism	0.708589	-0.496979	0.00148516	0.00558216
isocitrate	Energy	TCA Cycle	0.831106	-0.266896	0.00151579	0.00566026
1-stearoyl-2-linoleoyl-GPE (18:0/18:2)*	Lipid	Phosphatidylethanolamine (PE)	1.23418	0.303555	0.00151892	0.00566026
biliverdin	Cofactors and Vitamins	Hemoglobin and Porphyrin Metabolism	1.37138	0.455633	0.00164761	0.00603662
acetylcarnitine (C2)	Lipid	Fatty Acid Metabolism (Acyl Carnitine, Short Chain)	0.818113	-0.289628	0.00164431	0.00603662
catechol sulfate	Xenobiotics	Benzoate Metabolism	0.554289	-0.85129	0.00162803	0.00603662
3-(methylthio)acetaminophen sulfate*	Xenobiotics	Drug - Analgesics, Anesthetics	2.2212	1.15134	0.00164327	0.00603662
2-stearoyl-GPE (18:0)*	Lipid	Lysophospholipid	0.799564	-0.322714	0.00167363	0.00610629
tauroursodeoxycholic acid sulfate (1)	Lipid	Secondary Bile Acid Metabolism	2.87688	1.5245	0.00173749	0.00631289
3-hydroxyisobutyrate	Amino Acid	Leucine, Isoleucine and Valine Metabolism	0.722426	-0.469078	0.00175837	0.00634117
N6,N6,N6-trimethyllysine	Amino Acid	Lysine Metabolism	0.824156	-0.27901	0.00175982	0.00634117
creatine	Amino Acid	Creatine Metabolism	0.746562	-0.421666	0.00177984	0.00638693
2-palmitoleoyl-GPC (16:1)*	Lipid	Lysophospholipid	0.690626	-0.534024	0.00179717	0.00640578
N6-succinyladenosine	Nucleotide	Purine Metabolism, Adenine containing	0.653816	-0.613044	0.00179979	0.00640578
2-linoleoylglycerol (18:2)	Lipid	Monoacylglycerol	0.712466	-0.489106	0.00181554	0.00643557
ergothioneine	Xenobiotics	Food Component/Plant	1.58097	0.660813	0.0018753	0.0066205
fibrinopeptide A (3-15)*	Peptide	Fibrinogen Cleavage Peptide	1.31636	0.396554	0.00197195	0.00693364
glycosyl-N-palmitoyl-sphingosine (d18:1/16:0)	Lipid	Hexosylceramides (HCER)	0.810297	-0.303478	0.00201292	0.00704928
hexadecenedioate (C16:1-DC)*	Lipid	Fatty Acid, Dicarboxylate	0.765846	-0.384875	0.00203909	0.00711233
dimethylglycine	Amino Acid	Glycine, Serine and Threonine Metabolism	0.82597	-0.275838	0.00210065	0.00729788
linoleoylcholine*	Lipid	Fatty Acid Metabolism (Acyl Choline)	0.732895	-0.448321	0.00216222	0.00748196
N-acetylvaline	Amino Acid	Leucine, Isoleucine and Valine Metabolism	0.808091	-0.307411	0.0021864	0.00751789
1-stearoyl-2-oleoyl-GPC (18:0/18:1)	Lipid	Phosphatidylcholine (PC)	1.14511	0.195489	0.00218985	0.00751789
3-methylhistidine	Amino Acid	Histidine Metabolism	0.686859	-0.541913	0.0022413	0.00766436
1,2-dilinoleoyl-GPE (18:2/18:2)*	Lipid	Phosphatidylethanolamine (PE)	1.36058	0.444219	0.0023157	0.00788784
propionylcarnitine (C3)	Lipid	Fatty Acid Metabolism (also BCAA Metabolism)	0.755373	-0.404739	0.00234552	0.00795834
N-stearoyl-sphinganine (d18:0/18:0)*	Lipid	Dihydroceramides	1.33606	0.417982	0.00237739	0.00803522
4-allylphenol sulfate	Xenobiotics	Food Component/Plant	0.553197	-0.854134	0.00243267	0.0081903
fibrinopeptide A, des-ala(1)*	Peptide	Fibrinogen Cleavage Peptide	1.2576	0.330678	0.00244468	0.00819909
o-cresol sulfate	Xenobiotics	Benzoate Metabolism	1.75498	0.811451	0.00248527	0.00830329
5alpha-androstan-3beta,17alpha-diol disulfate	Lipid	Androgenic Steroids	0.277042	-1.85183	0.00250062	0.00832268
cysteinylglycine disulfide*	Amino Acid	Glutathione Metabolism	0.867144	-0.205657	0.00258098	0.00855746
urea	Amino Acid	Urea cycle; Arginine and Proline Metabolism	0.74879	-0.417366	0.00269059	0.00887965
1,2-dilinoleoyl-GPC (18:2/18:2)	Lipid	Phosphatidylcholine (PC)	0.841505	-0.248955	0.00269852	0.00887965
N1-methyl-4-pyridone-3-carboxamide	Cofactors and Vitamins	Nicotinate and Nicotinamide Metabolism	0.602802	-0.730245	0.00278186	0.00910346
guaiacol sulfate	Xenobiotics	Benzoate Metabolism	0.510417	-0.970251	0.00278741	0.00910346
indolelactate	Amino Acid	Tryptophan Metabolism	0.792775	-0.335017	0.00292398	0.0094746
gabapentin	Xenobiotics	Drug - Neurological	2.91007	1.54105	0.00293365	0.0094746
gamma-glutamylserine	Peptide	Gamma-glutamyl Amino Acid	0.867937	-0.204337	0.00291829	0.0094746
hexanoylglutamine	Lipid	Fatty Acid Metabolism (Acyl Glutamine)	1.46778	0.553637	0.00300648	0.009674
4-allylcatechol sulfate	Xenobiotics	Benzoate Metabolism	0.504969	-0.985733	0.00307271	0.00985075
1-oleoyl-GPE (18:1)	Lipid	Lysophospholipid	0.844839	-0.243252	0.00314987	0.0100611
deoxycholic acid glucuronide	Lipid	Secondary Bile Acid Metabolism	1.52673	0.61045	0.00324297	0.0103207
glycylvaline	Peptide	Dipeptide	3.23274	1.69276	0.00337089	0.0106888
octadecenedioate (C18:1-DC)	Lipid	Fatty Acid, Dicarboxylate	0.712168	-0.489711	0.00352775	0.0111456
1-(1-enyl-palmitoyl)-2-palmitoyl-GPC (P-16:0/16:0)*	Lipid	Plasmalogen	0.769798	-0.377448	0.00365883	0.0114766
stearoylcholine*	Lipid	Fatty Acid Metabolism (Acyl Choline)	0.733751	-0.446637	0.00364921	0.0114766
palmitoyl sphingomyelin (d18:1/16:0)	Lipid	Sphingomyelins	1.06964	0.0971198	0.00376553	0.011769
2-hydroxystearate	Lipid	Fatty Acid, Monohydroxy	1.13701	0.185247	0.00381989	0.0118962
gulonate*	Cofactors and Vitamins	Ascorbate and Aldarate Metabolism	0.687522	-0.540522	0.00388198	0.0120466
N-acetyl-beta-alanine	Nucleotide	Pyrimidine Metabolism, Uracil containing	0.768508	-0.379867	0.00397797	0.0123007
1-palmitoyl-2-oleoyl-GPC (16:0/18:1)	Lipid	Phosphatidylcholine (PC)	1.08177	0.113388	0.00406864	0.0125366
glycosyl-N-nervonoyl-sphingosine (d18:1/24:1)*	Lipid	Hexosylceramides (HCER)	0.583779	-0.776507	0.00419316	0.0128748
pregnenolone sulfate	Lipid	Pregnenolone Steroids	1.51079	0.5953	0.00455011	0.0139217
cis-3,4-methyleneheptanoylcarnitine	Lipid	Fatty Acid Metabolism (Acyl Carnitine, Medium Chain)	0.827745	-0.272742	0.00458485	0.013979
N-acetyl-3-methylhistidine*	Amino Acid	Histidine Metabolism	0.563146	-0.828418	0.00463783	0.0140913
dodecenedioate (C12:1-DC)*	Lipid	Fatty Acid, Dicarboxylate	0.691418	-0.532369	0.00466824	0.0141344
taurine	Amino Acid	Methionine, Cysteine, SAM and Taurine Metabolism	0.850574	-0.233492	0.00470705	0.0141536
imidazole lactate	Amino Acid	Histidine Metabolism	0.843588	-0.245389	0.0046934	0.0141536
tyrosine	Amino Acid	Tyrosine Metabolism	0.904835	-0.144273	0.00505939	0.0151608
3-(4-hydroxyphenyl)lactate	Amino Acid	Tyrosine Metabolism	0.838169	-0.254688	0.00518958	0.0154976
nervonoylcarnitine (C24:1)*	Lipid	Fatty Acid Metabolism (Acyl Carnitine, Monounsaturated)	0.693396	-0.528249	0.0052153	0.0155213
1-pentadecanoylglycerol (15:0)	Lipid	Monoacylglycerol	0.696672	-0.52145	0.0052838	0.0156717
3-hydroxybutyroylglycine*	Lipid	Fatty Acid Metabolism (Acyl Glycine)	0.745238	-0.424228	0.00539162	0.0159373
ceramide (d18:1/20:0, d16:1/22:0, d20:1/18:0)*	Lipid	Ceramides	1.13637	0.184438	0.00546022	0.0160855
4-hydroxyphenylacetylglutamine	Peptide	Acetylated Peptides	1.73877	0.798065	0.00556791	0.0163475
sphingomyelin (d18:2/24:2)*	Lipid	Sphingomyelins	1.1136	0.155237	0.00561871	0.0164413
N-palmitoyl-sphingosine (d18:1/16:0)	Lipid	Ceramides	1.15253	0.204801	0.00587568	0.0168115
xanthurenate	Amino Acid	Tryptophan Metabolism	0.664758	-0.5891	0.00585494	0.0168115
3-methylxanthine	Xenobiotics	Xanthine Metabolism	0.632305	-0.661308	0.00579541	0.0168115
(16 or 17)-methylstearate (a19:0 or i19:0)	Lipid	Fatty Acid, Branched	0.808341	-0.306964	0.00586476	0.0168115
4-hydroxychlorothalonil	Xenobiotics	Chemical	0.799394	-0.323021	0.00586861	0.0168115
1-(1-enyl-palmitoyl)-2-palmitoleoyl-GPC (P-16:0/16:1)*	Lipid	Plasmalogen	0.802919	-0.316673	0.00580095	0.0168115
ondansetron	Xenobiotics	Drug - Gastrointestinal	1.91073	0.934122	0.00588018	0.0168115
sphingomyelin (d18:1/24:1, d18:2/24:0)*	Lipid	Sphingomyelins	1.09944	0.136768	0.00615651	0.017544
1-stearoyl-2-linoleoyl-GPC (18:0/18:2)*	Lipid	Phosphatidylcholine (PC)	1.05759	0.0807834	0.00618777	0.0175757
sphingomyelin (d18:2/23:1)*	Lipid	Sphingomyelins	1.14702	0.197892	0.00634474	0.017963
bilirubin degradation product, C16H18N2O5 (3)*	Partially Characterized Molecules	Partially Characterized Molecules	1.45797	0.543966	0.00642528	0.0181322
1-(1-enyl-palmitoyl)-2-arachidonoyl-GPE (P-16:0/20:4)*	Lipid	Plasmalogen	0.851754	-0.231491	0.00656838	0.0184762
phosphoethanolamine	Lipid	Phospholipid Metabolism	0.5873	-0.767832	0.00662788	0.0185836
1-palmitoyl-2-docosahexaenoyl-GPE (16:0/22:6)*	Lipid	Phosphatidylethanolamine (PE)	1.22485	0.292606	0.00681088	0.0190355
N2-methylguanosine	Nucleotide	Purine Metabolism, Guanine containing	0.739332	-0.435706	0.00685149	0.0190879
1-lignoceroyl-GPC (24:0)	Lipid	Lysophospholipid	0.806072	-0.311019	0.00689044	0.0191352
4-acetaminophen sulfate	Xenobiotics	Drug - Analgesics, Anesthetics	1.95908	0.970175	0.00703982	0.019488
ceramide (d18:1/17:0, d17:1/18:0)*	Lipid	Ceramides	1.18696	0.247274	0.00739262	0.0203999
fibrinopeptide A (2-15)*	Peptide	Fibrinogen Cleavage Peptide	1.25629	0.329166	0.00763779	0.0210099
cysteine	Amino Acid	Methionine, Cysteine, SAM and Taurine Metabolism	1.21017	0.27521	0.00774447	0.0212364
kynurenine	Amino Acid	Tryptophan Metabolism	0.823941	-0.279388	0.00801782	0.021917
oleoylcholine	Lipid	Fatty Acid Metabolism (Acyl Choline)	0.766463	-0.383713	0.00807283	0.0219985
glycine conjugate of C10H12O2*	Partially Characterized Molecules	Partially Characterized Molecules	0.695879	-0.523092	0.00824468	0.0223968
gamma-CEHC	Cofactors and Vitamins	Tocopherol Metabolism	0.769287	-0.378406	0.00838955	0.0227195
isovalerylglycine	Amino Acid	Leucine, Isoleucine and Valine Metabolism	0.654784	-0.61091	0.00850568	0.0229627
bilirubin degradation product, C16H18N2O5 (4)*	Partially Characterized Molecules	Partially Characterized Molecules	1.4094	0.495079	0.00894247	0.0240674
succinate	Energy	TCA Cycle	0.885146	-0.176012	0.00908341	0.0243276
maleate	Lipid	Fatty Acid, Dicarboxylate	1.72313	0.785027	0.00909495	0.0243276
1-palmitoyl-2-dihomo-linolenoyl-GPC (16:0/20:3n3 or 6)*	Lipid	Phosphatidylcholine (PC)	1.07063	0.098455	0.00927841	0.0247424
fructosyllysine	Amino Acid	Lysine Metabolism	0.74022	-0.433974	0.00954436	0.025374
S-methylcysteine sulfoxide	Amino Acid	Methionine, Cysteine, SAM and Taurine Metabolism	0.813647	-0.297526	0.00971534	0.0257501
octadecanedioate (C18-DC)	Lipid	Fatty Acid, Dicarboxylate	0.697308	-0.520132	0.0101703	0.0268744
octadecanedioylcarnitine (C18-DC)*	Lipid	Fatty Acid Metabolism (Acyl Carnitine, Dicarboxylate)	0.761951	-0.39223	0.0102936	0.0270726
phenylacetylcarnitine	Peptide	Acetylated Peptides	0.575771	-0.796433	0.0103075	0.0270726
methionine	Amino Acid	Methionine, Cysteine, SAM and Taurine Metabolism	0.810335	-0.303409	0.0103561	0.0271186
2-piperidinone	Xenobiotics	Food Component/Plant	0.356407	-1.4884	0.0104199	0.0272039
androstenediol (3beta,17beta) monosulfate (2)	Lipid	Androgenic Steroids	0.666272	-0.585817	0.0106468	0.0277135
p-cresol glucuronide*	Amino Acid	Tyrosine Metabolism	0.31518	-1.66575	0.0108796	0.0282351
1-oleoyl-2-linoleoyl-GPE (18:1/18:2)*	Lipid	Phosphatidylethanolamine (PE)	1.25498	0.327667	0.0109264	0.0282725
methylsuccinate	Amino Acid	Leucine, Isoleucine and Valine Metabolism	0.796276	-0.32866	0.0112121	0.0289258
gamma-glutamylmethionine	Peptide	Gamma-glutamyl Amino Acid	0.787461	-0.344719	0.0112454	0.0289262
guanidinosuccinate	Amino Acid	Guanidino and Acetamido Metabolism	0.656235	-0.607714	0.0113735	0.0291074
linoleoyl-linoleoyl-glycerol (18:2/18:2) [1]*	Lipid	Diacylglycerol	1.34744	0.430216	0.011416	0.0291074
carotene diol (3)	Cofactors and Vitamins	Vitamin A Metabolism	0.804992	-0.312953	0.0113994	0.0291074
1-palmitoyl-2-linoleoyl-GPE (16:0/18:2)	Lipid	Phosphatidylethanolamine (PE)	1.21524	0.281239	0.0116216	0.0295454
1-methyl-5-imidazolelactate	Amino Acid	Histidine Metabolism	0.720951	-0.472027	0.011683	0.0296151
bilirubin (E,Z or Z,E)*	Cofactors and Vitamins	Hemoglobin and Porphyrin Metabolism	0.843326	-0.245838	0.0118262	0.0298912
4-ethylphenylsulfate	Xenobiotics	Benzoate Metabolism	0.51005	-0.97129	0.0119221	0.0300464
1-heptadecenoylglycerol (17:1)*	Lipid	Monoacylglycerol	0.698805	-0.517039	0.0119635	0.0300639
cholate	Lipid	Primary Bile Acid Metabolism	2.1877	1.12941	0.0121603	0.0304705
orotate	Nucleotide	Pyrimidine Metabolism, Orotate containing	0.441637	-1.17907	0.0123192	0.0307804
ethyl beta-glucopyranoside	Xenobiotics	Food Component/Plant	0.603132	-0.729455	0.0123707	0.0308206
imidazole propionate	Amino Acid	Histidine Metabolism	3.43356	1.7797	0.0125162	0.0310059
octadecadienedioate (C18:2-DC)*	Lipid	Fatty Acid, Dicarboxylate	0.60936	-0.714632	0.012486	0.0310059
pregnenetriol disulfate*	Lipid	Pregnenolone Steroids	1.5122	0.596648	0.0126114	0.0311533
2-hydroxypalmitate	Lipid	Fatty Acid, Monohydroxy	1.12587	0.171046	0.0129792	0.0319713
1-palmitoyl-2-palmitoleoyl-GPC (16:0/16:1)*	Lipid	Phosphatidylcholine (PC)	1.18436	0.244103	0.0130379	0.0320255
16alpha-hydroxy DHEA 3-sulfate	Lipid	Androgenic Steroids	0.713981	-0.486043	0.0130881	0.0320584
methyl glucopyranoside (alpha + beta)	Xenobiotics	Food Component/Plant	0.650665	-0.620012	0.0131767	0.0321851
1-stearoyl-2-docosahexaenoyl-GPE (18:0/22:6)*	Lipid	Phosphatidylethanolamine (PE)	1.19551	0.257627	0.0133891	0.0326126
pentose acid*	Partially Characterized Molecules	Partially Characterized Molecules	0.676558	-0.563714	0.0136726	0.0332102
2-hydroxyacetaminophen sulfate*	Xenobiotics	Drug - Analgesics, Anesthetics	1.83618	0.876709	0.0137518	0.03331
cholesterol sulfate	Lipid	Sterol	1.12269	0.166963	0.0138568	0.0333788
sphingomyelin (d17:1/16:0, d18:1/15:0, d16:1/17:0)*	Lipid	Sphingomyelins	1.10495	0.143979	0.0138287	0.0333788
3-methyl-2-oxobutyrate	Amino Acid	Leucine, Isoleucine and Valine Metabolism	1.11392	0.155647	0.0139813	0.0334018
oleoylcarnitine (C18:1)	Lipid	Fatty Acid Metabolism (Acyl Carnitine, Monounsaturated)	0.837052	-0.256611	0.0139269	0.0334018
cis-3,4-methyleneheptanoate	Lipid	Fatty Acid, Branched	0.799053	-0.323637	0.0139796	0.0334018
3-methoxytyrosine	Amino Acid	Tyrosine Metabolism	0.87395	-0.194377	0.0140248	0.0334142
3-(3-amino-3-carboxypropyl)uridine*	Nucleotide	Pyrimidine Metabolism, Uracil containing	0.761372	-0.393327	0.0142186	0.0336919
1-(1-enyl-palmitoyl)-2-linoleoyl-GPE (P-16:0/18:2)*	Lipid	Plasmalogen	0.834861	-0.260391	0.0142134	0.0336919
trizma acetate	Xenobiotics	Chemical	3.61974	1.85589	0.0143175	0.0338343
cis-urocanate	Amino Acid	Histidine Metabolism	2.61206	1.38519	0.0155112	0.0365561
1-stearoyl-GPE (18:0)	Lipid	Lysophospholipid	0.882535	-0.180274	0.0156777	0.0367765
3-methylglutarylcarnitine (2)	Amino Acid	Leucine, Isoleucine and Valine Metabolism	0.661274	-0.596679	0.015689	0.0367765
N-methylpipecolate	Xenobiotics	Bacterial/Fungal	0.699838	-0.514907	0.0157619	0.0368482
cysteine sulfinic acid	Amino Acid	Methionine, Cysteine, SAM and Taurine Metabolism	0.862052	-0.214152	0.0160653	0.037457
5alpha-pregnan-diol disulfate	Lipid	Progestin Steroids	2.86448	1.51827	0.0162147	0.0377046
N-acetylleucine	Amino Acid	Leucine, Isoleucine and Valine Metabolism	0.820105	-0.286119	0.0165263	0.0383269
androsterone glucuronide	Lipid	Androgenic Steroids	0.563361	-0.827868	0.0166776	0.0385753
1-linolenoyl-GPC (18:3)*	Lipid	Lysophospholipid	0.81772	-0.290322	0.0167459	0.0386308
sphingomyelin (d18:2/14:0, d18:1/14:1)*	Lipid	Sphingomyelins	1.20051	0.263652	0.0168651	0.0388031
betaine	Amino Acid	Glycine, Serine and Threonine Metabolism	0.901006	-0.150392	0.0170876	0.0391086
2-hydroxybehenate	Lipid	Fatty Acid, Monohydroxy	1.1466	0.19736	0.0170574	0.0391086
C-glycosyltryptophan	Amino Acid	Tryptophan Metabolism	0.828656	-0.271154	0.0175274	0.0400101
3-hydroxy-3-methylglutarate	Lipid	Mevalonate Metabolism	0.840436	-0.25079	0.0181133	0.0411322
sphinganine-1-phosphate	Lipid	Sphingolipid Synthesis	1.13198	0.178853	0.0180968	0.0411322
sphingomyelin (d18:2/21:0, d16:2/23:0)*	Lipid	Sphingomyelins	1.1542	0.206889	0.0183197	0.0414929
tartronate (hydroxymalonate)	Xenobiotics	Food Component/Plant	0.811326	-0.301646	0.018455	0.041691
(2 or 3)-decenoate (10:1n7 or n8)	Lipid	Medium Chain Fatty Acid	0.81324	-0.298247	0.0187797	0.042315
3-hydroxystearate	Lipid	Fatty Acid, Monohydroxy	0.730979	-0.452097	0.0197086	0.0442936
2,4-di-tert-butylphenol	Xenobiotics	Chemical	0.914352	-0.129178	0.0199333	0.0446833
N-acetylglutamate	Amino Acid	Glutamate Metabolism	0.891076	-0.16638	0.0205081	0.0457368
1-palmitoyl-2-arachidonoyl-GPE (16:0/20:4)*	Lipid	Phosphatidylethanolamine (PE)	1.159	0.212876	0.0204945	0.0457368
butyrylcarnitine (C4)	Lipid	Fatty Acid Metabolism (also BCAA Metabolism)	0.763399	-0.389491	0.0207552	0.0461698
sphingomyelin (d18:2/24:1, d18:1/24:2)*	Lipid	Sphingomyelins	1.07344	0.10224	0.0211314	0.0468869
glutamate	Amino Acid	Glutamate Metabolism	1.09857	0.135631	0.022111	0.0489361
dodecanedioate (C12-DC)	Lipid	Fatty Acid, Dicarboxylate	0.679595	-0.557252	0.0224876	0.0496436
1-linoleoylglycerol (18:2)	Lipid	Monoacylglycerol	0.768818	-0.379286	0.0225657	0.0496901
