# Supplementary material for: Loss of microbiota-derived protective metabolites after neutropenic fever
Source: Sci Rep. 2022 Apr 15;12:6244. doi: 10.1038/s41598-022-10282-0 (PMC9012881; doi:10.1038/s41598-022-10282-0)
Supplement: Supplementary file 6 — Supplementary Information 6. [file 41598_2022_10282_MOESM6_ESM.xls]

## Sheet: Met_NF_loadings
Supplementary data 3: Serum metabolites and their loadings on component 1 of sPLS-DA
Compounds in column A for which no authentic standards were available for confirmation are marked with * after the compound name to designate these as Metabolomics Standards Initiative level 2/3
Metabolite	Loading on component 1
ofloxacin	0.465067
hydroxypalmitoyl sphingomyelin (d18:1/16:0(OH))*	-0.454351
indolepropionate	0.402265
glutarylcarnitine (C5-DC)	0.326443
phenol sulfate	0.311774
citrulline	0.276684
5,6-dihydrothymine	0.165873
indoleacetate	0.152138
guanidinoacetate	0.14488
gamma-glutamylcitrulline*	0.13605
homostachydrine*	0.128577
6-hydroxyindole sulfate	0.120661
3-indoxyl sulfate	0.0614283
arachidonoylcarnitine (C20:4)	0.0608441
urate	0.0503031
trimethylamine N-oxide	0.0422303
2,6-dihydroxybenzoic acid	0.0379175
2-aminophenol sulfate	0.0242332
glutarate (C5-DC)	0.00856737
indolin-2-one	0.000199982
